# Supplementary material for: Artificial sgRNAs engineered for genome editing with new Cas12b orthologs
Source: Cell Discov. 2019 Apr 23;5:23. doi: 10.1038/s41421-019-0091-0 (PMC6476878; doi:10.1038/s41421-019-0091-0)
Supplement: Supplementary file 2 — Supplementary, Table S1 [file 41421_2019_91_MOESM2_ESM.xlsx]

## Sheet: BhCas12b
Name	Sequence 5'-3'	bp
BhCas12b-1-1	CCCAAGAAGAAGAGGAAGGTTCCCGGGATGGCCACCCGCAGCTTCATCCTG	51
BhCas12b-1-2	CCCTTCTTCACCTCCTCGTTGGGCTCGATCTTCAGGATGAAGCTGCGGGTGG	52
BhCas12b-1-3	CCAACGAGGAGGTGAAGAAGGGCCTGTGGAAGACCCACGAGGTGCTGAACC	51
BhCas12b-1-4	GATCAGCTTCAGGATGTTCATGTAGTAGGCGATGCCGTGGTTCAGCACCTCGTGGGTCT	59
BhCas12b-1-5	CCTACTACATGAACATCCTGAAGCTGATCCGCCAGGAGGCCATCTACGAG	50
BhCas12b-1-6	CTTCTTGGGGTTCTTGGGGTCCTGCTCGTGGTGCTCGTAGATGGCCTCCTGGC	53
BhCas12b-1-7	AGGACCCCAAGAACCCCAAGAAGGTGAGCAAGGCCGAGATCCAGGCCGAG	50
BhCas12b-1-8	GTTGCACTTCTGCATCTTCAGCACGAAGTCCCACAGCTCGGCCTGGATCTCGGCCT	56
BhCas12b-1-9	TCGTGCTGAAGATGCAGAAGTGCAACAGCTTCACCCACGAGGTGGACAAGG	51
BhCas12b-1-10	GTACAGCTCGCGCAGGATGTTGAACACCTCGTCCTTGTCCACCTCGTGGGTGA	53
BhCas12b-1-11	TCAACATCCTGCGCGAGCTGTACGAGGAGCTGGTGCCCAGCAGCGTGGAG	50
BhCas12b-1-12	CTTGTTGCTCAGCTGGTTGGCCTCGCCCTTCTTCTCCACGCTGCTGGGCACCA	53
BhCas12b-1-13	AGGCCAACCAGCTGAGCAACAAGTTCCTGTACCCCCTGGTGGACCCCAAC	50
BhCas12b-1-14	GCTGCTGGCGGTGCCCTTGCCGCTCTGGCTGTTGGGGTCCACCAGGGGGT	50
BhCas12b-1-15	GCAAGGGCACCGCCAGCAGCGGCCGCAAGCCCCGCTGGTACAACCTGAAGATC	53
BhCas12b-1-16	CTCCTCCTCCCAGCTGGGGTCGCCGGCGATCTTCAGGTTGTACCAGCGGG	50
BhCas12b-1-17	ACCCCAGCTGGGAGGAGGAGAAGAAGAAGTGGGAGGAGGACAAGAAGAAGGAC	53
BhCas12b-1-18	CCAGCTTGCCCAGGATCTTGGCCAGGGGGTCCTTCTTCTTGTCCTCCTCCC	51
BhCas12b-1-19	CCAAGATCCTGGGCAAGCTGGCCGAGTACGGCCTGATCCCCCTGTTCATCC	51
BhCas12b-1-20	CTTCACGATGGGCTCGTTGCTGTCGGTGTAGGGGATGAACAGGGGGATCAGGC	53
BhCas12b-1-21	ACAGCAACGAGCCCATCGTGAAGGAGATCAAGTGGATGGAGAAGAGCCGCAAC	53
BhCas12b-1-22	GTCCTTGTCCAGGCGGCGCACGCTCTGGTTGCGGCTCTTCTCCATCCACT	50
BhCas12b-1-23	TGCGCCGCCTGGACAAGGACATGTTCATCCAGGCCCTGGAGCGCTTCCTG	50
BhCas12b-1-24	CTCCTTCACCTTCAGGTTCCAGCTCTCCCAGCTCAGGAAGCGCTCCAGGGCCT	53
BhCas12b-1-25	GCTGGAACCTGAAGGTGAAGGAGGAGTACGAGAAGGTGGAGAAGGAGTACAAGACC	56
BhCas12b-1-26	GATGTCCTCCTTGATGCGCTCCTCCAGGGTCTTGTACTCCTTCTCCACCTTCT	53
BhCas12b-1-27	AGGAGCGCATCAAGGAGGACATCCAGGCCCTGAAGGCCCTGGAGCAGTACG	51
BhCas12b-1-28	GCGCAGCAGCTGCTCCTGGCGCTCCTTCTCGTACTGCTCCAGGGCCTTCA	50
BhCas12b-2-1	GCCAGGAGCAGCTGCTGCGCGACACCCTGAACACCAACGAGTACCGCCTGAG	52
BhCas12b-2-2	CTCGCGCCAGCCGCGCAGGCCGCGCTTGCTCAGGCGGTACTCGTTGGTGT	50
BhCas12b-2-3	GCCTGCGCGGCTGGCGCGAGATCATCCAGAAGTGGCTGAAGATGGACGAGAACG	54
BhCas12b-2-4	GAACACCTCCAGGTACTTCTCGCTGGGCTCGTTCTCGTCCATCTTCAGCCACT	53
BhCas12b-2-5	GCGAGAAGTACCTGGAGGTGTTCAAGGACTACCAGCGCAAGCACCCCCGC	50
BhCas12b-2-6	CTCAGGAACTCGTACACGCTGTAGTCGCCGGCCTCGCGGGGGTGCTTGCGCTGGT	55
BhCas12b-2-7	ACTACAGCGTGTACGAGTTCCTGAGCAAGAAGGAGAACCACTTCATCTGGCGC	53
BhCas12b-2-8	CGTACAGGTAGGGGTACTCGGGGTGGTTGCGCCAGATGAAGTGGTTCTCCT	51
BhCas12b-2-9	CCGAGTACCCCTACCTGTACGCCACCTTCTGCGAGATCGACAAGAAGAAGAAGGAC	56
BhCas12b-2-10	GGTGAAGGTGGCCTGCTGCTTGGCGTCCTTCTTCTTCTTGTCGATCTCGC	50
BhCas12b-2-11	AGCAGCAGGCCACCTTCACCCTGGCCGACCCCATCAACCACCCCCTGTGG	50
BhCas12b-2-12	GTTGCTGCCGCTGCGCTCCTCGAAGCGCACCCACAGGGGGTGGTTGATGG	50
BhCas12b-2-13	AGGAGCGCAGCGGCAGCAACCTGAACAAGTACCGCATCCTGACCGAGCAG	50
BhCas12b-2-14	CACGGTCAGCTTCTTCTTCAGCTTCTCGGTGTGCAGCTGCTCGGTCAGGATGCGGT	56
BhCas12b-2-15	AGAAGCTGAAGAAGAAGCTGACCGTGCAGCTGGACCGCCTGATCTACCCC	50
BhCas12b-2-16	GCCCTTCTCCTCCCAGCCGCCGCTCTCGGTGGGGTAGATCAGGCGGTCCA	50
BhCas12b-2-17	GCGGCTGGGAGGAGAAGGGCAAGGTGGACATCGTGCTGCTGCCCAGCCGC	50
BhCas12b-2-18	CCTCGATGTCCAGGAAGATCTGGTTGTAGAACTGGCGGCTGGGCAGCAGCACGA	54
BhCas12b-2-19	ACCAGATCTTCCTGGACATCGAGGAGAAGGGCAAGCACGCCTTCACCTACAAG	53
BhCas12b-2-20	CCCTTCAGGGGGAACTTGATGCTCTCGTCCTTGTAGGTGAAGGCGTGCTTGC	52
BhCas12b-2-21	GCATCAAGTTCCCCCTGAAGGGCACCCTGGGCGGCGCCCGCGTGCAGTTC	50
BhCas12b-2-22	GTGGGGGTAGCGGCGCAGGTGGTCGCGGTCGAACTGCACGCGGGCGCCGC	50
BhCas12b-2-23	ACCTGCGCCGCTACCCCCACAAGGTGGAGAGCGGCAACGTGGGCCGCATC	50
BhCas12b-2-24	GTGGGCTCGATGTTCACGGTCATGTTGAAGTAGATGCGGCCCACGTTGCCGC	52
BhCas12b-2-25	TGACCGTGAACATCGAGCCCACCGAGAGCCCCGTGAGCAAGAGCCTGAAGATC	53
BhCas12b-2-26	GTTCACCACCTTGGGGAAGTCGTCGCGGTGGATCTTCAGGCTCTTGCTCACGG	53
BhCas12b-2-27	ACGACTTCCCCAAGGTGGTGAACTTCAAGCCCAAGGAGCTGACCGAGTGG	50
BhCas12b-2-28	CTTCAGCTTCTTGCCCTTGCTGTCCTTGATCCACTCGGTCAGCTCCTTGG	50
BhCas12b-3-1	GCAAGGGCAAGAAGCTGAAGAGCGGCATCGAGAGCCTGGAGATCGGCCTG	50
BhCas12b-3-2	GCGCTGGCCCAGGTCGATGCTCATCACGCGCAGGCCGATCTCCAGGCTCT	50
BhCas12b-3-3	GCATCGACCTGGGCCAGCGCCAGGCCGCCGCCGCCAGCATCTTCGAGGTG	50
BhCas12b-3-4	CTTGCCCTCGATGTCGGGCTTCTGGTCCACCACCTCGAAGATGCTGGCGG	50
BhCas12b-3-5	AGCCCGACATCGAGGGCAAGCTGTTCTTCCCCATCAAGGGCACCGAGCTG	50
BhCas12b-3-6	CTTGATGTTGAAGCTGGCGCGGTGCACGGCGTACAGCTCGGTGCCCTTGATGG	53
BhCas12b-3-7	ACCGCGCCAGCTTCAACATCAAGCTGCCCGGCGAGACCCTGGTGAAGAGC	50
BhCas12b-3-8	GTCCTCGCGGGCCTTGCGCAGCACCTCGCGGCTCTTCACCAGGGTCTCGC	50
BhCas12b-3-9	TGCGCAAGGCCCGCGAGGACAACCTGAAGCTGATGAACCAGAAGCTGAACTTCCTGC	57
BhCas12b-3-10	GAACTGCTGGAAGTGCAGCACGTTGCGCAGGAAGTTCAGCTTCTGGTTCATCA	53
BhCas12b-3-11	ACGTGCTGCACTTCCAGCAGTTCGAGGACATCACCGAGCGCGAGAAGCGC	50
BhCas12b-3-12	GTTCTCCTGGCGGCTGATCCACTTGGTCACGCGCTTCTCGCGCTCGGTGA	50
BhCas12b-3-13	GGATCAGCCGCCAGGAGAACAGCGACGTGCCCCTGGTGTACCAGGACGAG	50
BhCas12b-3-14	GGCTTGTACATCAGCTCGCGGATCTGGATCAGCTCGTCCTGGTACACCAGGG	52
BhCas12b-3-15	TCCGCGAGCTGATGTACAAGCCCTACAAGGACTGGGTGGCCTTCCTGAAGC	51
BhCas12b-3-16	GATCTCCACCTCCAGGCGCTTGTGCAGCTGCTTCAGGAAGGCCACCCAGT	50
BhCas12b-3-17	AGCGCCTGGAGGTGGAGATCGGCAAGGAGGTGAAGCACTGGCGCAAGAGCC	51
BhCas12b-3-18	GCCGTACAGGCCCTTGCGGCCGTCGCTCAGGCTCTTGCGCCAGTGCTTCA	50
BhCas12b-3-19	GCCGCAAGGGCCTGTACGGCATCAGCCTGAAGAACATCGACGAGATCGACCGC	53
BhCas12b-3-20	GCTCCAGCGCAGCAGGAACTTGCGGGTGCGGTCGATCTCGTCGATGTTCT	50
BhCas12b-3-21	AGTTCCTGCTGCGCTGGAGCCTGCGCCCCACCGAGCCCGGCGAGGTGCGC	50
BhCas12b-3-22	GATGGCGAAGCGCTGGCCGGGCTCCAGGCGGCGCACCTCGCCGGGCTCGG	50
BhCas12b-3-23	CCGGCCAGCGCTTCGCCATCGACCAGCTGAACCACCTGAACGCCCTGAAGG	51
BhCas12b-3-24	CATGATGATGGTGTTGGCCATCTTCTTCAGGCGGTCCTCCTTCAGGGCGTTCAGGTGGT	59
BhCas12b-3-25	TGAAGAAGATGGCCAACACCATCATCATGCACGCCCTGGGCTACTGCTAC	50
BhCas12b-3-26	GGTTCTTGGCCTGCCACTTCTTCTTGCGCACGTCGTAGCAGTAGCCCAGGGCGT	54
BhCas12b-3-27	AGAAGAAGTGGCAGGCCAAGAACCCCGCCTGCCAGATCATCCTGTTCGAGGAC	53
BhCas12b-3-28	CTCCTCGTAGGGGTTGTAGTTGCTCAGGTCCTCGAACAGGATGATCTGGC	50
BhCas12b-4-1	ACTACAACCCCTACGAGGAGCGCAGCCGCTTCGAGAACAGCAAGCTGATGAAGTGG	56
BhCas12b-4-2	CTGGCGGGGGATCTCGCGGCGGCTCCACTTCATCAGCTTGCTGTTCTCGA	50
BhCas12b-4-3	GCCGCGAGATCCCCCGCCAGGTGGCCCTGCAGGGCGAGATCTACGGCCTG	50
BhCas12b-4-4	GCTGAACTGGGCGCCCACCTCGCCCACCTGCAGGCCGTAGATCTCGCCCT	50
BhCas12b-4-5	AGGTGGGCGCCCAGTTCAGCAGCCGCTTCCACGCCAAGACCGGCAGCCCC	50
BhCas12b-4-6	CTCCTTGGTCACCACGCTGCAGCGGATGCCGGGGCTGCCGGTCTTGGCGT	50
BhCas12b-4-7	GCAGCGTGGTGACCAAGGAGAAGCTGCAGGACAACCGCTTCTTCAAGAACCTGCAG	56
BhCas12b-4-8	GTCCAGGGTCAGGCGGCCCTCGCGCTGCAGGTTCTTGAAGAAGCGGTTGT	50
BhCas12b-4-9	AGGGCCGCCTGACCCTGGACAAGATCGCCGTGCTGAAGGAGGGCGACCTG	50
BhCas12b-4-10	CTGATGAACTTCTCGCCGCCCTTGTCGGGGTACAGGTCGCCCTCCTTCAGCA	52
BhCas12b-4-11	AGGGCGGCGAGAAGTTCATCAGCCTGAGCAAGGACCGCAAGTGCGTGACC	50
BhCas12b-4-12	GGTTCTGGGCGGCGTTGATGTCGGCGTGGGTGGTCACGCACTTGCGGTCCT	51
BhCas12b-4-13	ACATCAACGCCGCCCAGAACCTGCAGAAGCGCTTCTGGACCCGCACCCAC	50
BhCas12b-4-14	CTGGTAGGCCTTGCAGTACACCTTGTAGAAGCCGTGGGTGCGGGTCCAGAAGC	53
BhCas12b-4-15	AGGTGTACTGCAAGGCCTACCAGGTGGACGGCCAGACCGTGTACATCCCC	50
BhCas12b-4-16	CTCCTCGATGATCTTCTGCTTCTGGTCCTTGCTCTCGGGGATGTACACGGTCTGGC	56
BhCas12b-4-17	ACCAGAAGCAGAAGATCATCGAGGAGTTCGGCGAGGGCTACTTCATCCTGAAG	53
BhCas12b-4-18	CGGCGTTCACCCACTCGTACACGCCGTCCTTCAGGATGAAGTAGCCCTCGC	51
BhCas12b-4-19	TGTACGAGTGGGTGAACGCCGGCAAGCTGAAGATCAAGAAGGGCAGCAGCAAGC	54
BhCas12b-4-20	GCTGTCCACCAGCTCGCTGCTGCTCTGCTTGCTGCTGCCCTTCTTGATCT	50
BhCas12b-4-21	GCAGCGAGCTGGTGGACAGCGACATCCTGAAGGACAGCTTCGACCTGGCC	50
BhCas12b-4-22	GTACAGCATCAGCTTCTCGCCCTTCAGCTCGCTGGCCAGGTCGAAGCTGTCCT	53
BhCas12b-4-23	AGGGCGAGAAGCTGATGCTGTACCGCGACCCCAGCGGCAACGTGTTCCCC	50
BhCas12b-4-24	GAACACGCCGGCGGCCATCCACTTGTCGCTGGGGAACACGTTGCCGCTGG	50
BhCas12b-4-25	GGATGGCCGCCGGCGTGTTCTTCGGCAAGCTGGAGCGCATCCTGATCAGCAAG	53
BhCas12b-4-26	CGATGGTGCTGATGCTGTACTGGTTGGTCAGCTTGCTGATCAGGATGCGCTCCA	54
BhCas12b-4-27	ACCAGTACAGCATCAGCACCATCGAGGACGACAGCAGCAAGCAGAGCATGTAAGC	55
BhCas12b-4-28	GACTTTCCTCTTCTTCTTTGGGCTAGCTTACATGCTCTGCTTGCTGCTGT	50

## Sheet: Bs3Cas12b
Bs3Cas12b-1-1	CCCAAGAAGAAGAGGAAGGTTCCCGGGATGGCCATCCGCAGCATCAAGCTGAAG	54
Bs3Cas12b-1-2	TGCTGTCGGTGCCGCTGTTGGTCTTCATCTTCAGCTTGATGCTGCGGATGG	51
Bs3Cas12b-1-3	CAACAGCGGCACCGACAGCATCTACCTGCGCAAGGCCCTGTGGCGCACCCA	51
Bs3Cas12b-1-4	CATGTAGTAGGCGATGCCCTCGTTGATCAGCTGGTGGGTGCGCCACAGGGCCTT	54
Bs3Cas12b-1-5	AACGAGGGCATCGCCTACTACATGAACCTGCTGACCCTGTACCGCCAGGA	50
Bs3Cas12b-1-6	GGTAGGCCTCCTTGGTCTTGTCGCCGATGGCCTCCTGGCGGTACAGGGTCAG	52
Bs3Cas12b-1-7	GACAAGACCAAGGAGGCCTACCAGGCCGAGCTGATCAACATCATCCGCAACCAGC	55
Bs3Cas12b-1-8	CTCCTCGCTGCTGCCGTTGTTGCGCTGCTGGTTGCGGATGATGTTGATCAG	51
Bs3Cas12b-1-9	AACAACGGCAGCAGCGAGGAGCACGGCAGCGACCAGGAGATCCTGGCCCT	50
Bs3Cas12b-1-10	CTGGGGATGATCAGCTCGTACAGCTGGCGCAGCAGGGCCAGGATCTCCTGGTC	53
Bs3Cas12b-1-11	CTGTACGAGCTGATCATCCCCAGCAGCATCGGCGAGAGCGGCGACGCCAA	50
Bs3Cas12b-1-12	CACCAGGGGGTACAGGAACTTGTTGCCCAGCTGGTTGGCGTCGCCGCTCTCGCC	54
Bs3Cas12b-1-13	AACAAGTTCCTGTACCCCCTGGTGGACCCCAACAGCCAGAGCGGCAAGGG	50
Bs3Cas12b-1-14	CAGCGGGGCTTGCGGCCGGCGTTGCTGGTGCCCTTGCCGCTCTGGCTGTT	50
Bs3Cas12b-1-15	GCCGGCCGCAAGCCCCGCTGGAAGCGCCTGAAGGAGGAGGGCAACCCCGA	50
Bs3Cas12b-1-16	CGCTCCTCGTCCTTCTTCTTCTCCAGCTCCCAGTCGGGGTTGCCCTCCTCCTT	53
Bs3Cas12b-1-17	GAGAAGAAGAAGGACGAGGAGCGCAAGGCCAAGGACCCCACCGTGAAGATCTTC	54
Bs3Cas12b-1-18	GCAGCAGGCCGTACTTGTTCAGGTTGTCGAAGATCTTCACGGTGGGGTCCTT	52
Bs3Cas12b-1-19	CTGAACAAGTACGGCCTGCTGCCCCTGTTCCCCCTGTTCACCAACATCCAGAAG	54
Bs3Cas12b-1-20	TTGCCCAGGGGCAGCCACTCGATGTCCTTCTGGATGTTGGTGAACAGGGG	50
Bs3Cas12b-1-21	GAGTGGCTGCCCCTGGGCAAGCGCCAGAGCGTGCGCAAGTGGGACAAGGAC	51
Bs3Cas12b-1-22	AGCAGGCGCTCGATGGCCTGGATGAACATGTCCTTGTCCCACTTGCGCAC	50
Bs3Cas12b-1-23	CAGGCCATCGAGCGCCTGCTGAGCTGGGAGAGCTGGAACCGCCGCGTGGC	50
Bs3Cas12b-1-24	CTCGGTCTTCTCCTTCAGCTGCTTGTACTCGTCGGCCACGCGGCGGTTCCAGCT	54
Bs3Cas12b-1-25	AAGCAGCTGAAGGAGAAGACCGAGAGCTACTACAAGGAGCACCTGACCGGC	51
Bs3Cas12b-1-26	CGAACTTGCGGATCTTCTCGATCCACTCCTCGCCGCCGGTCAGGTGCTCCTTGTA	55
Bs3Cas12b-1-27	TGGATCGAGAAGATCCGCAAGTTCGAGAAGGAGCGCAACATGGAGCTGGAG	51
Bs3Cas12b-1-28	TAGCCGTCGTTGGGGGCGAAGGCGTTCTTCTCCAGCTCCATGTTGCGCTC	50
Bs3Cas12b-2-1	TTCGCCCCCAACGACGGCTACTTCATCACCAGCCGCCAGATCCGCGGCTG	50
Bs3Cas12b-2-2	GGCAGCTTGCTCCACTTCTCGTACACGCGGTCCCAGCCGCGGATCTGGCGGC	52
Bs3Cas12b-2-3	CGAGAAGTGGAGCAAGCTGCCCGAGAGCGCCAGCCCCGAGGAGCTGTGGAA	51
Bs3Cas12b-2-4	CTCGCTCATCTTGTTCTGCTGCTCGGCCACCACCTTCCACAGCTCCTCGGGGCT	54
Bs3Cas12b-2-5	GAGCAGCAGAACAAGATGAGCGAGGGCTTCGGCGACCCCAAGGTGTTCAG	50
Bs3Cas12b-2-6	GATGTCGCGGTTCTCGCGGTTGGCCAGGAAGCTGAACACCTTGGGGTCGCC	51
Bs3Cas12b-2-7	AACCGCGAGAACCGCGACATCTGGCGCGGCCACAGCGAGCGCATCTACCAC	51
Bs3Cas12b-2-8	CAGCTTCTTCTGCAGGCCGTTGTAGGCGGCGATGTGGTAGATGCGCTCGCTGTG	54
Bs3Cas12b-2-9	TACAACGGCCTGCAGAAGAAGCTGAGCCGCACCAAGGAGCAGGCCACCTTC	51
Bs3Cas12b-2-10	AGGGGGTGCTCGATGGCGTCGGGCAGGGTGAAGGTGGCCTGCTCCTTGGT	50
Bs3Cas12b-2-11	GACGCCATCGAGCACCCCCTGTGGATCCGCTACGAGAGCCCCGGCGGCAC	50
Bs3Cas12b-2-12	CTGCTTCTCCTCCAGCTTGAACAGGTTCAGGTTGGTGCCGCCGGGGCTCTCGTA	54
Bs3Cas12b-2-13	CTGTTCAAGCTGGAGGAGAAGCAGAAGAAGAACTACTACGTGACCCTGAGCAAGATC	57
Bs3Cas12b-2-14	CACTTCTCCTCGCTGGGCCAGATGATCTTGCTCAGGGTCACGTAGTAGTT	50
Bs3Cas12b-2-15	TGGCCCAGCGAGGAGAAGTGGATCGAGAAGGAGAACATCGAGATCCCCCTGG	52
Bs3Cas12b-2-16	GCTTGATCTGGCGGTTGAACTGGATGCTGGGGGCCAGGGGGATCTCGATGTTCTC	55
Bs3Cas12b-2-17	ATCCAGTTCAACCGCCAGATCAAGCTGAAGCAGCACGTGAAGGGCAAGCAG	51
Bs3Cas12b-2-18	GCGGCTGCTGTAGTCGCTGAAGCTGATCTCCTGCTTGCCCTTCACGTGCTG	51
Bs3Cas12b-2-19	TTCAGCGACTACAGCAGCCGCATCAGCCTGGACGGCGTGCTGGGCGGCAG	50
Bs3Cas12b-2-20	TTGTGGTTCTTGATGTACTTGCGGTTGAACTGGATGCGGCTGCCGCCCAGCACGCCGTC	59
Bs3Cas12b-2-21	TTCAACCGCAAGTACATCAAGAACCACAAGGAGCTGCTGGGCGAGGGCGA	50
Bs3Cas12b-2-22	GTCCACCACCAGGTTGAAGAACACGGGGCCGATGTCGCCCTCGCCCAGCAGCTC	54
Bs3Cas12b-2-23	GTGTTCTTCAACCTGGTGGTGGACGTGGCCCCCCTGCAGGAGACCCGCAA	50
Bs3Cas12b-2-24	GCCTTGCCGATGGGGCTCTGCAGGCGGCCGTTGCGGGTCTCCTGCAGGGG	50
Bs3Cas12b-2-25	CAGAGCCCCATCGGCAAGGCCCTGAAGGTGATCAGCAGCGACTTCAGCAAGGTG	54
Bs3Cas12b-2-26	GTCCATCAGCTCCTTGGGCTTGTAGTCGATCACCTTGCTGAAGTCGCTGCTGAT	54
Bs3Cas12b-2-27	TACAAGCCCAAGGAGCTGATGGACTGGATGAACACCGGCAGCGCCAGCAA	50
Bs3Cas12b-2-28	CCCTCCAGCAGGCTGGCCACGCCGAAGCTGTTGCTGGCGCTGCCGGTGTT	50
Bs3Cas12b-3-1	GTGGCCAGCCTGCTGGAGGGCATGCGCGTGATGAGCATCGACATGGGCCAGC	52
Bs3Cas12b-3-2	CACCTCGAAGATGCTCACGCTGGCGCTGGTGCGCTGGCCCATGTCGATGCTCA	53
Bs3Cas12b-3-3	CAGCGTGAGCATCTTCGAGGTGGTGAAGGAGCTGCCCAAGGACCAGGAGC	50
Bs3Cas12b-3-4	GCTCGGTGTCGTTGATGCTGTAGAACAGCTTCTGCTCCTGGTCCTTGGGCAGC	53
Bs3Cas12b-3-5	CTACAGCATCAACGACACCGAGCTGTTCGCCATCCACAAGCGCAGCTTCCTG	52
Bs3Cas12b-3-6	TGGTCACCACCTCGCCGGGCAGGTTCAGCAGGAAGCTGCGCTTGTGGATG	50
Bs3Cas12b-3-7	GCCCGGCGAGGTGGTGACCAAGAACAACAAGCAGCAGCGCCAGGAGCGCC	50
Bs3Cas12b-3-8	TCTGGCTGCGCACGAACTGGCGCTTCTTGCGGCGCTCCTGGCGCTGCTGC	50
Bs3Cas12b-3-9	CCAGTTCGTGCGCAGCCAGATCCGCATGCTGGCCAACGTGCTGCGCCTGG	50
Bs3Cas12b-3-10	TCTTGCGCTCGTCGGGGGTCTTCTTGGTCTCCAGGCGCAGCACGTTGGCC	50
Bs3Cas12b-3-11	GACCCCCGACGAGCGCAAGAAGGCCATCCACAAGCTGATGGAGATCGTGCAGAG	54
Bs3Cas12b-3-12	TCTGGCTGGCGGTCCAGCTGTCGTAGCTCTGCACGATCTCCATCAGCTTG	50
Bs3Cas12b-3-13	CAGCTGGACCGCCAGCCAGAAGGAGGTGTGGGAGAAGGAGCTGAACCTGCTG	52
Bs3Cas12b-3-14	TCTCGTCGTTGAAGGCGGCCATGTTGGTCAGCAGGTTCAGCTCCTTCTCC	50
Bs3Cas12b-3-15	GGCCGCCTTCAACGACGAGATCTGGAAGGAGAGCCTGGTGGAGCTGCACC	50
Bs3Cas12b-3-16	CGATCTGGCCCACGTAGGGCTCGATGCGGTGGTGCAGCTCCACCAGGCTC	50
Bs3Cas12b-3-17	GCCCTACGTGGGCCAGATCGTGAGCAAGTGGCGCAAGGGCCTGAGCGAGG	50
Bs3Cas12b-3-18	ACATGCTGATGCCGGCCAGGTTCTTGCGGCCCTCGCTCAGGCCCTTGCGC	50
Bs3Cas12b-3-19	CCTGGCCGGCATCAGCATGTGGAACATCGACGAGCTGGAGGACACCCGCC	50
Bs3Cas12b-3-20	GGCTGCGCTTGCTCCAGCTGATCAGCAGGCGGCGGGTGTCCTCCAGCTCG	50
Bs3Cas12b-3-21	CAGCTGGAGCAAGCGCAGCCGCACCCCCGGCGAGGCCAACCGCATCGAGA	50
Bs3Cas12b-3-22	GCAGCAGGCTGCTGCCGAAGGGCTCGTCGGTCTCGATGCGGTTGGCCTCG	50
Bs3Cas12b-3-23	CTTCGGCAGCAGCCTGCTGCAGCACATCCAGAACGTGAAGGACGACCGCC	50
Bs3Cas12b-3-24	CGGTCATGATGATCAGGTTGGCCATCTGCTTCAGGCGGTCGTCCTTCACGTTC	53
Bs3Cas12b-3-25	GGCCAACCTGATCATCATGACCGCCCTGGGCTTCAAGTACGACAAGGAGGAGAAGG	56
Bs3Cas12b-3-26	GGTCTCCTTCCAGCGCTTGTAGCGGTCCTTCTCCTCCTTGTCGTACTTGAAG	52
Bs3Cas12b-3-27	CTACAAGCGCTGGAAGGAGACCTACCCCGCCTGCCAGATCATCCTGTTCGAGAAC	55
Bs3Cas12b-3-28	CCAGGTTGAACAGGTAGCGGTTCAGGTTCTCGAACAGGATGATCTGGCAG	50
Bs3Cas12b-4-1	CCGCTACCTGTTCAACCTGGACCGCAGCCGCCGCGAGAACAGCCGCCTGAT	51
Bs3Cas12b-4-2	GGTGCGGGGGATGCTGCGGTGGGCCCACTTCATCAGGCGGCTGTTCTCGCG	51
Bs3Cas12b-4-3	ACCGCAGCATCCCCCGCACCGTGAGCATGCAGGGCGAGATGTTCGGCCTG	50
Bs3Cas12b-4-4	GCTGTACTCGCTGCGCACGTCGCCCACCTGCAGGCCGAACATCTCGCCCT	50
Bs3Cas12b-4-5	ACGTGCGCAGCGAGTACAGCAGCCGCTTCCACGCCAAGACCGGCGCCCCC	50
Bs3Cas12b-4-6	CTCCTCGGTCAGGGCGTGGCAGCGGATGCCGGGGGCGCCGGTCTTGGCGT	50
Bs3Cas12b-4-7	GCCACGCCCTGACCGAGGAGGACCTGAAGGCCGGCAGCAACACCCTGAAG	50
Bs3Cas12b-4-8	GCTCTCGTTGATGAAGCCGTCCTCGATCAGGCGCTTCAGGGTGTTGCTGCCGG	53
Bs3Cas12b-4-9	AGGACGGCTTCATCAACGAGAGCGAGCTGGCCTACCTGAAGAAGGGCGACATC	53
Bs3Cas12b-4-10	GAACAGCTCGCCGCCCTGGCTGGGGATGATGTCGCCCTTCTTCAGGTAGG	50
Bs3Cas12b-4-11	GCCAGGGCGGCGAGCTGTTCGTGACCCTGAGCAAGCGCTACAAGAAGGACAGC	53
Bs3Cas12b-4-12	CGTGGATCACGGTCAGCTCGTTGTTGTCGCTGTCCTTCTTGTAGCGCTTGC	51
Bs3Cas12b-4-13	ACGAGCTGACCGTGATCCACGCCGACATCAACGCCGCCCAGAACCTGCAG	50
Bs3Cas12b-4-14	CACCTCGCTGTTCTGCTGCCAGAAGCGCTTCTGCAGGTTCTGGGCGGCGT	50
Bs3Cas12b-4-15	GGCAGCAGAACAGCGAGGTGTACCGCGTGCCCTGCCAGCTGGCCCGCATG	50
Bs3Cas12b-4-16	CTGGCTCTTGGGGATGTACAGCTTGTCCTCGCCCATGCGGGCCAGCTGGCAGG	53
Bs3Cas12b-4-17	AGCTGTACATCCCCAAGAGCCAGACCGAGACCATCAAGAAGTACTTCGGCAAGGG	55
Bs3Cas12b-4-18	CCTGCTCGGTGTTGTTCTTCACGAAGCTGCCCTTGCCGAAGTACTTCTTGATGG	54
Bs3Cas12b-4-19	TCGTGAAGAACAACACCGAGCAGGAGGTGTACAAGTGGGAGAAGAGCGAGAAGATG	56
Bs3Cas12b-4-20	GTCGAAGGTGGTGTCGGTCTTGATCTTCATCTTCTCGCTCTTCTCCCACTTGT	53
Bs3Cas12b-4-21	TCAAGACCGACACCACCTTCGACCTGCAGGACCTGGACGGCTTCGAGGAC	50
Bs3Cas12b-4-22	CTCCTGGGCCAGCTCGATGGTCTTGCTGATGTCCTCGAAGCCGTCCAGGT	50
Bs3Cas12b-4-23	CCATCGAGCTGGCCCAGGAGCAGCAGAAGAAGTACCTGACCATGTTCCGCGAC	53
Bs3Cas12b-4-24	CCAGGTCTCGTTGTTGAAGAAGTAGCCGCTGGGGTCGCGGAACATGGTCAGGTACT	56
Bs3Cas12b-4-25	GCTACTTCTTCAACAACGAGACCTGGCGCCCCCAGAAGGAGTACTGGAGCATC	53
Bs3Cas12b-4-26	CTTCTTCTTCAGGCAGCTCTTGATGATGTTGTTCACGATGCTCCAGTACTCCTTCTGGG	59
Bs3Cas12b-4-27	ACATCATCAAGAGCTGCCTGAAGAAGAAGATCCTGAGCAACAAGGTGGAGCTG	53
Bs3Cas12b-4-28	GACTTTCCTCTTCTTCTTTGGGCTAGCCAGCTCCACCTTGTTGCTCAGGA	50

## Sheet: LsCas12b
LsCas12b-1-1	CCCAAGAAGAAGAGGAAGGTTCCCGGGATGAGCATCCGCAGCTTCAAGCTGAAG	54
LsCas12b-1-2	GCGTTCACGCCGCTCTTGGTCTTGATCTTCAGCTTGAAGCTGCGGATGCT	50
LsCas12b-1-3	ACCAAGAGCGGCGTGAACGCCGAGGAGCTGCGCCGCGGCCTGTGGCGCA	49
LsCas12b-1-4	GTAGTAGGCGATGCCGTCGTTGATCAGCTGGTGGGTGCGCCACAGGCCGCGGCG	54
LsCas12b-1-5	ATCAACGACGGCATCGCCTACTACATGAACTGGCTGGTGCTGCTGCGCC	49
LsCas12b-1-6	GTTGGTCTCCTCGTTGCGGATGAACAGGTCCTCCTGGCGCAGCAGCACCAGCCA	54
LsCas12b-1-7	TTCATCCGCAACGAGGAGACCAACGAGATCGAGAAGCGCAGCAAGGAGGAG	51
LsCas12b-1-8	GCACGCGCTCCAGCAGCTCGCCCTGGATCTCCTCCTTGCTGCGCTTCTC	49
LsCas12b-1-9	GAGCTGCTGGAGCGCGTGCACAAGCAGCAGCAGCGCAACCAGTGGAGCGG	50
LsCas12b-1-10	GTCTGCAGCAGGGTCTGGTCGTCCACCTCGCCGCTCCACTGGTTGCGCTG	50
LsCas12b-1-11	GACCAGACCCTGCTGCAGACCCTGCGCCACCTGTACGAGGAGATCGTGCCC	51
LsCas12b-1-12	CTGGCGTTGCCGCTCTTGCCGATCACGCTGGGCACGATCTCCTCGTACAG	50
LsCas12b-1-13	GGCAAGAGCGGCAACGCCAGCCTGAAGGCCCGCTTCTTCCTGGGCCCCC	49
LsCas12b-1-14	CTCACGTCCTTGGTGGTCTTGTTGTTGGGGTCCACCAGGGGGCCCAGGAAGAAGCG	56
LsCas12b-1-15	AACAACAAGACCACCAAGGACGTGAGCAAGAGCGGCCCCACCCCCAAGTG	50
LsCas12b-1-16	TTGGGGTCGCCGGCGTCCTTCATCTTCTTCCACTTGGGGGTGGGGCCGCT	50
LsCas12b-1-17	AAGGACGCCGGCGACCCCAACTGGGTGCAGGAGTACGAGAAGTACATGGCCGAG	54
LsCas12b-1-18	TCCTCCAGGCGCACCAGGGTCTGGCGCTCGGCCATGTACTTCTCGTACTC	50
LsCas12b-1-19	ACCCTGGTGCGCCTGGAGGAGATGGGCCTGATCCCCCTGTTCCCCATGTACAC	53
LsCas12b-1-20	AGCCAGTGGATGTCGCCCACCTCGTCGGTGTACATGGGGAACAGGGGGAT	50
LsCas12b-1-21	GTGGGCGACATCCACTGGCTGCCCCAGGCCAGCGGCTACACCCGCACCTG	50
LsCas12b-1-22	GCTCGATGGCCTGCTGGAACATGTCGCGGTCCCAGGTGCGGGTGTAGCCGCT	52
LsCas12b-1-23	ATGTTCCAGCAGGCCATCGAGCGCCTGCTGAGCTGGGAGAGCTGGAACCG	50
LsCas12b-1-24	TCGAACTGGGCGCGGCGCTCGCGCACGCGGCGGTTCCAGCTCTCCCAGCT	50
LsCas12b-1-25	GAGCGCCGCGCCCAGTTCGAGAAGAAGACCCACGACTTCGCCAGCCGCTT	50
LsCas12b-1-26	CAGCTTGTTCATCCACTGCACGTCGCTCTCGCTGAAGCGGCTGGCGAAGTCGTG	54
LsCas12b-1-27	GACGTGCAGTGGATGAACAAGCTGCGCGAGTACGAGGCCCAGCAGGAGAAG	51
LsCas12b-1-28	GTTCTCCTCCAGGCTCTTCTCCTGCTGGGCCTCGTA	36
LsCas12b-2-1	AGAAGAGCCTGGAGGAGAACGCCTTCGCCCCCAACGAGCCCTACGCCCTG	50
LsCas12b-2-2	CGCTCCCAGCCGCGCAGGGCCTTCTTGGTCAGGGCGTAGGGCTCGTTGG	49
LsCas12b-2-3	CCCTGCGCGGCTGGGAGCGCGTGTACCACAGCTGGATGCGCCTGGACAGC	50
LsCas12b-2-4	CTCCTGCCAGTAGGCCTCCTCGCTGGCGGCGCTGTCCAGGCGCATCCAGC	50
LsCas12b-2-5	AGGAGGCCTACTGGCAGGAGGTGGCCACCTGCCAGACCGCCATGCGCGG	49
LsCas12b-2-6	GGAACTGGTAGATGGCGGGGTCGCCGAACTCGCCGCGCATGGCGGTCTGGC	51
LsCas12b-2-7	ACCCCGCCATCTACCAGTTCCTGGCCCAGAAGGAGAACCACGACATCTGGCG	52
LsCas12b-2-8	GAAGTCGATCACGCGCTCGGGGTAGCCGCGCCAGATGTCGTGGTTCTCCT	50
LsCas12b-2-9	CCGAGCGCGTGATCGACTTCGCCGAGCTGAACCACCTGCAGCGCGAGCTG	50
LsCas12b-2-10	GGTGAAGGTGGCGTCCTCCTTGGCGCGGCGCAGCTCGCGCTGCAGGTGGT	50
LsCas12b-2-11	AGGAGGACGCCACCTTCACCCTGCCCGACAGCGTGGACCACCCCCTGTG	49
LsCas12b-2-12	TTGGTGCCGCCGGGGGCCTCGTAGCGCACCCACAGGGGGTGGTCCACGC	49
LsCas12b-2-13	AGGCCCCCGGCGGCACCAACATCCACGGCTACGACCTGGTGCAGGACACC	50
LsCas12b-2-14	GATGAACTTGTCCAGGATCAGGGTCAGGTTGCGCTTGGTGTCCTGCACCAGGTCGT	56
LsCas12b-2-15	TGACCCTGATCCTGGACAAGTTCATCCTGCCCGACGAGAACGGCAGCTGG	50
LsCas12b-2-16	CCAGGCTGAAGGGCACCTTCTTCACCTCGTGCCAGCTGCCGTTCTCGTCGG	51
LsCas12b-2-17	AGAAGGTGCCCTTCAGCCTGGCCAAGAGCAAGCAGTTCCACCGCCAGGTG	50
LsCas12b-2-18	GCGCTTCTTCTGCTTCTGCTCCTCCTGCAGCCACACCTGGCGGTGGAACTGCT	53
LsCas12b-2-19	AGGAGCAGAAGCAGAAGAAGCGCGAGGTGGTGTTCTACGACTACAGCACCAACCTG	56
LsCas12b-2-20	GCCGGCCAGGGTGCCCAGGTGGGGCAGGTTGGTGCTGTAGTCGTAGAACA	50
LsCas12b-2-21	ACCTGGGCACCCTGGCCGGCGCCAAGCTGCAGTGGGACCGCAACTTCCTGAAC	53
LsCas12b-2-22	CTCCTCGATCTGCTGCTGGGTGCGCTTGTTCAGGAAGTTGCGGTCCCACT	50
LsCas12b-2-23	CCCAGCAGCAGATCGAGGAGACCGGCGAGATCGGCAAGGTGTTCTTCAACATCAGC	56
LsCas12b-2-24	CTCCACGGCGGGGCGCACGTCCACGCTGATGTTGAAGAACACCTTGCCGA	50
LsCas12b-2-25	ACGTGCGCCCCGCCGTGGAGGTGAAGAACGGCCGCCTGCAGAACGGCCTG	50
LsCas12b-2-26	GGGGTGGGTCAGCACGGTCAGGGCCTTGCCCAGGCCGTTCTGCAGGCGGC	50
LsCas12b-2-27	TGACCGTGCTGACCCACCCCGACGGCACCAAGATCGTGACCGGCTGGAAGG	51
LsCas12b-2-28	TCTCCAGCTGCTCGGCCTTCCAGCCGGTCACGATCT	36
LsCas12b-3-1	GAAGGCCGAGCAGCTGGAGAAGTGGGTGGGCGAGAGCGGCCGCGTGAGC	49
LsCas12b-3-2	GCCCTCGCTCAGGCTGTCCAGGCCCAGGCTGCTCACGCGGCCGCTCTCG	49
LsCas12b-3-3	GGACAGCCTGAGCGAGGGCCTGCGCGTGATGAGCATCGACCTGGGCCAGC	50
LsCas12b-3-4	GATCTCGAACACGCTCACGGTGGCGCTGGTGCGCTGGCCCAGGTCGATGCTC	52
LsCas12b-3-5	CACCGTGAGCGTGTTCGAGATCACCAAGGAGGCCCCCGACAACCCCTAC	49
LsCas12b-3-6	CTCGGTGCCCTCCAGCTGGTAGAAGAACTTGTAGGGGTTGTCGGGGGCC	49
LsCas12b-3-7	CCAGCTGGAGGGCACCGAGCTGTTCGCCGTGCACCAGCGCAGCTTCCTGC	50
LsCas12b-3-8	CTGGGGGGGGTTCTCGCCGGGCAGGGCCAGCAGGAAGCTGCGCTGGTGC	49
LsCas12b-3-9	CGGCGAGAACCCCCCCCAGAAGATCAAGCAGATGCGCGAGATCCGCTGGA	50
LsCas12b-3-10	CCACCTGCTGCTTGATGCGGTTGCGCTCCTTCCAGCGGATCTCGCGCATC	50
LsCas12b-3-11	CCGCATCAAGCAGCAGGTGGACCAGCTGAGCGCCATCCTGCGCCTGCAC	49
LsCas12b-3-12	CCTGGATGCGCTCGTCCTCGTTCACCTTCTTGTGCAGGCGCAGGATGGCG	50
LsCas12b-3-13	CGAGGACGAGCGCATCCAGGCCATCGACAAGCTGCTGCAGAAGGTGGCCA	50
LsCas12b-3-14	CGGTGGCGATCTCCTCGTTCAGCTGCCAGCTGGCCACCTTCTGCAGCAGC	50
LsCas12b-3-15	GAACGAGGAGATCGCCACCGCCTGGAACCAGGCCCTGAGCCAGCTGTACA	50
LsCas12b-3-16	GTTCCACTGCAGGTCGTTCTCCTTGGCCTTGCTGTACAGCTGGCTCAGGGCC	52
LsCas12b-3-17	GGAGAACGACCTGCAGTGGAACCAGGCCATCAAGAACGCCCACCACCAGC	50
LsCas12b-3-18	GGCTGATCTGCTTGCCCACCACGGGCTCCAGCTGGTGGTGGGCGTTCTTG	50
LsCas12b-3-19	GGTGGGCAAGCAGATCAGCCTGTGGCGCAAGGACCTGAGCACCGGCCGCC	50
LsCas12b-3-20	TGCTCCACAGGCTCAGGCCGGCGATGCCCTGGCGGCCGGTGCTCAGGTCC	50
LsCas12b-3-21	CGGCCTGAGCCTGTGGAGCATCGAGGAGCTGGAGGCCACCAAGAAGCTGC	50
LsCas12b-3-22	GCTCGCGGCTGCGCTTGCTCCAGCGGGTCAGCAGCTTCTTGGTGGCCTCC	50
LsCas12b-3-23	GAGCAAGCGCAGCCGCGAGCCCGGCGTGGTGAAGCGCATCGAGCGCTTCG	50
LsCas12b-3-24	GTTGATGTGGTGCTGGATCTGCTTGGCGAAGGTCTCGAAGCGCTCGATGCGCTTC	55
LsCas12b-3-25	CAAGCAGATCCAGCACCACATCAACCAGGTGAAGGAGAACCGCCTGAAGCAG	52
LsCas12b-3-26	GGGCGGTCATCACGATCAGGTTGGCCAGCTGCTTCAGGCGGTTCTCCTTC	50
LsCas12b-3-27	CCTGATCGTGATGACCGCCCTGGGCTACAAGTACGACCAGGAGCAGAAGAAGTG	54
LsCas12b-3-28	TACACCTCGATCCACTTCTTCTGCTCCTGGTCGTAC	36
LsCas12b-4-1	AAGAAGTGGATCGAGGTGTACCCCGCCTGCCAGGTGGTGCTGTTCGAGAACC	52
LsCas12b-4-2	GCGCTCGTAGCTGAAGCGGTAGCTGCGCAGGTTCTCGAACAGCACCACCTG	51
LsCas12b-4-3	TACCGCTTCAGCTACGAGCGCAGCCGCCGCGAGAACAAGAAGCTGATGGAGTGGAG	56
LsCas12b-4-4	ACCAGCTTGGGGATGCTGCGGTGGCTCCACTCCATCAGCTTCTTGTTCTC	50
LsCas12b-4-5	CGCAGCATCCCCAAGCTGGTGCAGATGCAGGGCGAGCTGTTCGGCCTGC	49
LsCas12b-4-6	CTGCTGTAGGCGGCGTACACGTCGGCCACCTGCAGGCCGAACAGCTCGCC	50
LsCas12b-4-7	GTGTACGCCGCCTACAGCAGCCGCTACCACGGCCGCACCGGCGCCCCCG	49
LsCas12b-4-8	CGGCCTCGGTCAGGGCGTGGCAGCGGATGCCGGGGGCGCCGGTGCGGCC	49
LsCas12b-4-9	CACGCCCTGACCGAGGCCGACCTGCGCAACGAGACCAACATCATCCACGAGCTG	54
LsCas12b-4-10	CTCCTCCTTGATGAAGCCGGCCTCGATCAGCTCGTGGATGATGTTGGTCTC	51
LsCas12b-4-11	GCCGGCTTCATCAAGGAGGAGCACCGCCCCTACCTGCAGCAGGGCGACCT	50
LsCas12b-4-12	CGAACAGCTCGCCGCCGCTCCAGGGCACCAGGTCGCCCTGCTGCAGGTA	49
LsCas12b-4-13	AGCGGCGGCGAGCTGTTCGCCACCCTGCAGAAGCCCTACGACAACCCCCG	50
LsCas12b-4-14	GCGTTGATGTCGGCGTGCAGGGTCAGGATGCGGGGGTTGTCGTAGGGCTT	50
LsCas12b-4-15	CTGCACGCCGACATCAACGCCGCCCAGAACATCCAGAAGCGCTTCTGGCACC	52
LsCas12b-4-16	CTCGCAGTTCACGCGGAACCACATGCTGGGGTGCCAGAAGCGCTTCTGGAT	51
LsCas12b-4-17	TGGTTCCGCGTGAACTGCGAGAGCGTGATGGAGGGCGAGATCGTGACCTAC	51
LsCas12b-4-18	CCTGCTTCTTGTGCACGGTCTTGTTCTTGGGCACGTAGGTCACGATCTCGCCCTC	55
LsCas12b-4-19	AACAAGACCGTGCACAAGAAGCAGGGCAAGACCTTCCGCTTCGTGAAGGTGG	52
LsCas12b-4-20	CTTGGCCCACTCGTACACGTCGCTGCCCTCCACCTTCACGAAGCGGAAGGT	51
LsCas12b-4-21	GACGTGTACGAGTGGGCCAAGTGGAGCAAGAACCGCAACAAGAACACCTTCAGCAG	56
LsCas12b-4-22	CTGGGGGGCTTGCGCTCGGTGATGCTGCTGAAGGTGTTCTTGTTGCGGTT	50
LsCas12b-4-23	ACCGAGCGCAAGCCCCCCAGCAGCATGATCCTGTTCCGCGACCCCAGCGG	50
LsCas12b-4-24	CTCCACCCACTCCTGCTCCTTGAAGAAGGTGCCGCTGGGGTCGCGGAACAG	51
LsCas12b-4-25	AAGGAGCAGGAGTGGGTGGAGCAGAAGACCTTCTGGGGCAAGGTGCAGAGC	51
LsCas12b-4-26	GCACGATGGTCTTCTTCATGTAGGCCTGGATCATGCTCTGCACCTTGCCCCAGAA	55
LsCas12b-4-27	GCCTACATGAAGAAGACCATCGTGCAGCGCATGGAGGAGGCTAGCCCAAAGAAG	54
LsCas12b-4-28	GACTTTCCTCTTCTTCTTTGGGCTAGCCTCCTCCAT	36

## Sheet: SbCas12b
SbCas12b-1-1	CCCAAGAAGAAGAGGAAGGTTCCCGGGATGAGCTTCACCATCAGCTACCCCTTC	54
SbCas12b-1-2	CTTGGCCTCGTCCTTGTTCTTGATGATCAGCTTGAAGGGGTAGCTGATGGTGAAGC	56
SbCas12b-1-3	CATCAAGAACAAGGACGAGGCCAAGGCCCTGCTGGACACCCACCAGTACATGAAC	55
SbCas12b-1-4	CAGCAGCTTCTCCAGGTAGTACTTCACGCCCTCGTTCATGTACTGGTGGGTGTCCAG	57
SbCas12b-1-5	TGAAGTACTACCTGGAGAAGCTGCTGATGTTCCGCCAGGAGAAGATCTTCATCG	54
SbCas12b-1-6	GTAGATGCGCTTGCCGGTCTCGTCCTCGCCGATGAAGATCTTCTCCTGGCGG	52
SbCas12b-1-7	GAGACCGGCAAGCGCATCTACATCGAGGAGACCGAGTACAAGAAGCAGATCGAGG	55
SbCas12b-1-8	CCAGCTCGGTCTTCTTGATCAGGTAGAACTCCTCGATCTGCTTCTTGTACTCGG	54
SbCas12b-1-9	CCTGATCAAGAAGACCGAGCTGGGCCGCAACCTGACCCTGACCCTGGACG	50
SbCas12b-1-10	GATGTACAGCTCGCGCATCAGGGTCTTGAACTCGTCCAGGGTCAGGGTCAGG	52
SbCas12b-1-11	CCTGATGCGCGAGCTGTACATCTGCCTGGTGAGCAGCAGCATGGAGAACAAGAAG	55
SbCas12b-1-12	TGGCCTGCTGGGCGTTGGGGAAGCCCTTCTTGTTCTCCATGCTGCTGCTC	50
SbCas12b-1-13	CCCCAACGCCCAGCAGGCCAGCCTGAACATCTTCAGCCCCCTGTTCGACG	50
SbCas12b-1-14	CTCCTCCTTCAGGATGTAGCCCTTGCTCTCGGCGTCGAACAGGGGGCTGAAG	52
SbCas12b-1-15	GGGCTACATCCTGAAGGAGGAGAACAACAACATCAGCCTGATCCACAAGGACTAC	55
SbCas12b-1-16	GCAGGCGCTTCAGCAGGATCTTGCCGTAGTCCTTGTGGATCAGGCTGATG	50
SbCas12b-1-17	GATCCTGCTGAAGCGCCTGCGCGACAACAACCTGATCCCCATCTTCACCAAGTTC	55
SbCas12b-1-18	CAGCTTGGCGGTGATCTTCTTGATGTCGGTGAACTTGGTGAAGATGGGGATCAGG	55
SbCas12b-1-19	CATCAAGAAGATCACCGCCAAGCTGAGCCCCACCGCCCTGGACCGCATGA	50
SbCas12b-1-20	CTCAGCAGCTTCTCGATGGCCTGGGCGAAGATCATGCGGTCCAGGGCGGTG	51
SbCas12b-1-21	GGCCATCGAGAAGCTGCTGAGCTACGAGAGCTGGTGCAAGCTGATGATCAAGGAG	55
SbCas12b-1-22	CTCCTTGATCTTCACCTCCTTGTCGAAGCGCTCCTTGATCATCAGCTTGCACCAG	55
SbCas12b-1-23	CGACAAGGAGGTGAAGATCAAGGAGCTGGAGAACAAGTGCGAGAACAAGCAGGAG	55
SbCas12b-1-24	GTACTTCTCCAGGATCTCGAAGATCTTGTCGCGCTCCTGCTTGTTCTCGCACTTGTTC	58
SbCas12b-1-25	CAAGATCTTCGAGATCCTGGAGAAGTACGAGGAGGAGCGCCAGAAGACCT	50
SbCas12b-1-26	CCTTCTTGGCGAAGCCGCTGTCCTGCTCGAAGGTCTTCTGGCGCTCCTCC	50
SbCas12b-1-27	CAGCGGCTTCGCCAAGAAGGGCAAGTTCTACATCACCGGCCGCATGCTGA	50
SbCas12b-1-28	GCCACTTCTCCTTGATCTCGTCGAAGCCCTTCAGCATGCGGCCGGTGATG	50
SbCas12b-2-1	CGAGATCAAGGAGAAGTGGCTGAAGGAGAAGGACCGCAGCGAGCAGAACCT	51
SbCas12b-2-2	GCTGTTGTCGGTCTGGTACTTGTTCAGGATGTTGATCAGGTTCTGCTCGCTGCGGTC	57
SbCas12b-2-3	TGAACAAGTACCAGACCGACAACAGCAAGCTGGTGGGCGACCGCAACCTGT	51
SbCas12b-2-4	CAGGCACTGGTTCTCCAGCTTGATGATGAACTCGAACAGGTTGCGGTCGCCCACC	55
SbCas12b-2-5	ATCAAGCTGGAGAACCAGTGCCTGTGGAACGGCGACATCGACTACCTGAAGATCAAG	57
SbCas12b-2-6	CCAGCCAGATCTGGTTCTTGTTGATGTCGCGCTTGATCTTCAGGTAGTCGATGTCGC	57
SbCas12b-2-7	CATCAACAAGAACCAGATCTGGCTGGACCGCCCCGAGATGCCCCGCTTCAC	51
SbCas12b-2-8	GTACCACAGGGGGTGCTTCTTGAAGTCGGGCATGGTGAAGCGGGGCATCTCGGG	54
SbCas12b-2-9	TCAAGAAGCACCCCCTGTGGTACCGCTACGAGGACCCCAGCAACAGCAACTTC	53
SbCas12b-2-10	CGTCCTTCACCACCTCGATCTTGTAGTTGCGGAAGTTGCTGTTGCTGGGGTCCT	54
SbCas12b-2-11	ACAAGATCGAGGTGGTGAAGGACGAGAACTACATCACCATCCCCCTGATCACC	53
SbCas12b-2-12	GTGTAGTTCTCCTCGAAGTACTCGTTGTTGCGCTCGGTGATCAGGGGGATGGTGATGT	58
SbCas12b-2-13	ACAACGAGTACTTCGAGGAGAACTACACCTTCAACCTGGCCAAGCTGAAGAAGC	54
SbCas12b-2-14	GCTCTTGGGGATGAAGGTGATGTTCTCGCTCAGCTTCTTCAGCTTGGCCAGGTTGA	56
SbCas12b-2-15	AGAACATCACCTTCATCCCCAAGAGCAAGAACAAGGAGTTCGAGTTCATCGACAGC	56
SbCas12b-2-16	GTCCTTCTTGTCCTCCTCCTCGTCGTTGCTGTCGATGAACTCGAACTCCTTGT	53
SbCas12b-2-17	ACGAGGAGGAGGACAAGAAGGACCAGAAGAAGAGCAAGCAGTACATCAAGTACTGCG	57
SbCas12b-2-18	CGTAGCTGGTGTTCTTGGCGGTGTCGCAGTACTTGATGTACTGCTTGCTCT	51
SbCas12b-2-19	CCGCCAAGAACACCAGCTACGGCAAGAGCGGCGGCATCCGCCTGTACTTC	50
SbCas12b-2-20	GCCGTCCTTGTAGTTCTCCAGCTCGTTGCGGTTGAAGTACAGGCGGATGCCGC	53
SbCas12b-2-21	AGCTGGAGAACTACAAGGACGGCAAGAAGATGGACAGCTACACCGTGTTCACC	53
SbCas12b-2-22	GAACAGGCTCTTGTAGTCGCGGATGCTCAGGGTGAACACGGTGTAGCTGTCCA	53
SbCas12b-2-23	TCCGCGACTACAAGAGCCTGTTCGCCAAGGAGAAGCTGCAGCCCCAGATCTTC	53
SbCas12b-2-24	CTTCAGGCTGGTGATCTTGTTGTCCACGGTGTTGAAGATCTGGGGCTGCAGCTTCT	56
SbCas12b-2-25	TGGACAACAAGATCACCAGCCTGAAGATCCAGAAGAAGTTCGGCAACGAGGAGC	54
SbCas12b-2-26	GTTCTGGGTGAAGTAGCTCAGGAAGTTGGTCTGCTCCTCGTTGCCGAACTTCTTCT	56
SbCas12b-2-27	ACTTCCTGAGCTACTTCACCCAGAACCAGATCACCAAGAAGGACTGGATGGACG	54
SbCas12b-2-28	CTCCTTCACGTTCTGGAAGGTCTTCTCGTCCATCCAGTCCTTCTTGGTGA	50
SbCas12b-3-1	CCTTCCAGAACGTGAAGGAGCTGAACGAGGGCATCCGCGTGCTGAGCGTGG	51
SbCas12b-3-2	CTCACGGCGGCGAAGAAGCGCTGGCCCAGGTCCACGCTCAGCACGCGGATG	51
SbCas12b-3-3	CGCTTCTTCGCCGCCGTGAGCTGCTTCGAGATCATGAGCGAGATCGACAACAACAAGC	58
SbCas12b-3-4	GTGGTTCTGGTCGTTCAGGTTGAAGAACAGCTTGTTGTTGTCGATCTCGCTCATGA	56
SbCas12b-3-5	CTTCAACCTGAACGACCAGAACCACAAGATCATCCGCATCAACGACAAGAACTACTACG	59
SbCas12b-3-6	GCTTGATGGTCTTGCTGTAGATGTGCTTGGCGTAGTAGTTCTTGTCGTTGATGCGGAT	58
SbCas12b-3-7	AGCACATCTACAGCAAGACCATCAAGCTGAGCGGCGAGGACGACGACCTGT	51
SbCas12b-3-8	AGCTCAGCTTGTAGTTCTTGTTGATCTTGCGCTCCTTGTACAGGTCGTCGTCCTCGCCG	59
SbCas12b-3-9	AAGATCAACAAGAACTACAAGCTGAGCTACCAGGAGCGCAAGAACAAGATCGG	53
SbCas12b-3-10	GTTCAGCTTGTTGATCTGGCGGGTGAAGATGCCGATCTTGTTCTTGCGCTCCTG	54
SbCas12b-3-11	ACCCGCCAGATCAACAAGCTGAACCAGCTGCTGAAGATCATCCGCAACGACGAG	54
SbCas12b-3-12	CTCGATCAGCTCCTTGAACTTCTCCTTGTCGATCTCGTCGTTGCGGATGATCTTCAG	57
SbCas12b-3-13	AAGGAGAAGTTCAAGGAGCTGATCGAGACCACCAAGCGCTACGTGAAGAACACC	54
SbCas12b-3-14	GTTGTTCCAGTCGATGATGCCGTCGTTGTAGGTGTTCTTCACGTAGCGCTTGGT	54
SbCas12b-3-15	GACGGCATCATCGACTGGAACAACGTGGACAACAAGATCCTGAGCTACGAGAACAAGG	58
SbCas12b-3-16	CTCCTTGTGCAGGTTGATCACGTCCTCCTTGTTCTCGTAGCTCAGGATCTTGTT	54
SbCas12b-3-17	GACGTGATCAACCTGCACAAGGAGCTGGACAAGAAGCTGGAGATCGACTTCAAGGAG	57
SbCas12b-3-18	GGCTTGCGGCACTCGCGGATGAACTCCTTGAAGTCGATCTCCAGCTTCTT	50
SbCas12b-3-19	ATCCGCGAGTGCCGCAAGCCCATCTTCCGCAGCGGCGGCCTGAGCATGCA	50
SbCas12b-3-20	CTTCAGCTTGTTCAGCTTCTCCAGGAAGTCGATGCGCTGCATGCTCAGGCCGCCGCT	57
SbCas12b-3-21	TTCCTGGAGAAGCTGAACAAGCTGAAGCGCAAGTGGGTGGCCCGCACCCA	50
SbCas12b-3-22	GGGGTCAGCACGATGCTCTCGGCGCTCTTCTGGGTGCGGGCCACCCACTT	50
SbCas12b-3-23	GAGAGCATCGTGCTGACCCCCAAGTTCGGCTACAAGCTGAAGGAGCACATCAACGAG	57
SbCas12b-3-24	CCTGCTTCACGCGGTTGTCCTTCAGCTCGTTGATGTGCTCCTTCAGCTTGTA	52
SbCas12b-3-25	AAGGACAACCGCGTGAAGCAGGGCGTGAACTACATCCTGATGACCGCCCTGG	52
SbCas12b-3-26	GCTGTCGTTCTTGATCTCGTTGTCCTTGATGTAGCCCAGGGCGGTCATCAGGATGTA	57
SbCas12b-3-27	AAGGACAACGAGATCAAGAACGACAGCAAGAAGAAGCAGAAGGAGGACTGGGTG	54
SbCas12b-3-28	ATGATCTGGCAGGCGCGGTTCTTCTTCACCCAGTCCTCCTTCTGCTTCTT	50
SbCas12b-4-1	AACCGCGCCTGCCAGATCATCCTGATGGAGAAGCTGACCGAGTACACCTTCGC	53
SbCas12b-4-2	TGCTGTTCTCCTCGCGGGGGCGGTCCTCGGCGAAGGTGTACTCGGTCAGCT	51
SbCas12b-4-3	CCCCCGCGAGGAGAACAGCAAGCTGCGCATGTGGAGCCACCGCCAGATCTTC	52
SbCas12b-4-4	CCACAGGCTGGCCTTCTGCTGCAGGAAGTTGAAGATCTGGCGGTGGCTCCA	51
SbCas12b-4-5	AGCAGAAGGCCAGCCTGTGGGGCATCCTGGTGGGCGACGTGTTCGCCCCCT	51
SbCas12b-4-6	GGCGTTGTTGTCGCTCAGGCACTTGCTGGTGTAGGGGGCGAACACGTCGCCC	52
SbCas12b-4-7	TGCCTGAGCGACAACAACGCCCCCGGCATCCGCTGCCACCAGGTGACCAAG	51
SbCas12b-4-8	GATCTTCAGGAACCAGCTGTTGTCGATCAGGTCCTTCTTGGTCACCTGGTGGCAGC	56
SbCas12b-4-9	TCGACAACAGCTGGTTCCTGAAGATCGTGGTGAAGGACGACGCCTTCTGCG	51
SbCas12b-4-10	CTTGTTCTTCACGTTCTCCTTGTTGATCTCGATCAGGTCGCAGAAGGCGTCGTCCTTCA	59
SbCas12b-4-11	AGATCAACAAGGAGAACGTGAAGAACAAGAGCATCAAGATCAACGACATCCTGCC	55
SbCas12b-4-12	GGCGAACAGCTCGCCGCCGCGCAGGGGCAGGATGTCGTTGATCTTGATGC	50
SbCas12b-4-13	GCGGCGGCGAGCTGTTCGCCAGCATCAAGGACGGCAAGCTGCACATCGTGC	51
SbCas12b-4-14	CGATGTTGCGGCTGGCGTTGATGTCGGCCTGCACGATGTGCAGCTTGCCGT	51
SbCas12b-4-15	TCAACGCCAGCCGCAACATCGCCAAGCGCTTCCTGAGCCAGATCAACCCCTTC	53
SbCas12b-4-16	GTCTCGTCCTTGTCCTTCTTCAGCACCACGCGGAAGGGGTTGATCTGGCTCAGGA	55
SbCas12b-4-17	TGCTGAAGAAGGACAAGGACGAGACCTTCCACCTGAAGAACGAGCCCAACTACC	54
SbCas12b-4-18	GCACGAAGTTCAGGATGCTGTAGTAGTTCTTCAGGTAGTTGGGCTCGTTCTTCAGGT	57
SbCas12b-4-19	ACTACTACAGCATCCTGAACTTCGTGCCCACCAACGAGGAGCTGACCTTCTTC	53
SbCas12b-4-20	GTGGGCTTGATGTCCTTGTTCTCCTCCACCTTGAAGAAGGTCAGCTCCTCGTTGG	55
SbCas12b-4-21	AGGAGAACAAGGACATCAAGCCCACCAAGCGCATCAAGATGGACAAGCACGAGAAG	56
SbCas12b-4-22	GTCGTCGCCCTCGTCGGTGCTCTCCTTCTCGTGCTTGTCCATCTTGATGC	50
SbCas12b-4-23	GCACCGACGAGGGCGACGACTACAGCAAGAACCAGATCGCCCTGTTCCGC	50
SbCas12b-4-24	CACAGGCTCTTGTCGAAGAAGATGCCGCTGTCGTCGCGGAACAGGGCGATCTGGT	55
SbCas12b-4-25	GCATCTTCTTCGACAAGAGCCTGTGGGTGGACGGCAAGATCTTCTGGAGCGTG	53
SbCas12b-4-26	GCGCAGCAGCTTGGTCATCTTGTTCTTCACCACGCTCCAGAAGATCTTGCCGT	53
SbCas12b-4-27	ACAAGATGACCAAGCTGCTGCGCGAGCGCAACAACAAGAAGAACGGCAGCAAGGC	55
SbCas12b-4-28	GACTTTCCTCTTCTTCTTTGGGCTAGCCTTGCTGCCGTTCTTCTTGTTGT	50

## Sheet: DiCas12b
DiCas12b-1-1	CCCAAGAAGAAGAGGAAGGTTCCCGGGATGCCCACCCGCACCATCAACCT	50
DiCas12b-1-2	GTTCTCGGGGTTCTTGCCCAGCACCAGCTTCAGGTTGATGGTGCGGGTGGG	51
DiCas12b-1-3	CTGGGCAAGAACCCCGAGAACGCCACCCTGCGCCGCGCCCTGTTCAGCA	49
DiCas12b-1-4	CGCTTGGTGGCCTGGTTCACCAGGCGGTGGGTGCTGAACAGGGCGCGGCG	50
DiCas12b-1-5	GTGAACCAGGCCACCAAGCGCATCGAGGAGTTCCTGCTGCTGTGCCGCGG	50
DiCas12b-1-6	CCCTCGTTGTCCACGGTGCGGTAGGCCTCGCCGCGGCACAGCAGCAGGAA	50
DiCas12b-1-7	CGCACCGTGGACAACGAGGGCAAGGAGGCCGAGATCCCCCGCCACGCCG	49
DiCas12b-1-8	CCTTGGCGAAGGCCAGGGCCTCCTCCTGCACGGCGTGGCGGGGGATCTC	49
DiCas12b-1-9	GCCCTGGCCTTCGCCAAGGCCGCCCAGCGCCACAACGGCTGCATCAGCACC	51
DiCas12b-1-10	CAGCACGTCCAGGATCTCCTGGTCCTCGTAGGTGCTGATGCAGCCGTTGTG	51
DiCas12b-1-11	CAGGAGATCCTGGACGTGCTGCGCCAGCTGTACGAGCGCCTGGTGCCCAG	50
DiCas12b-1-12	GCGTCGCCGGCCTCGTTGTTCTCGTTCACGCTGGGCACCAGGCGCTCGTA	50
DiCas12b-1-13	AACAACGAGGCCGGCGACGCCCAGGCCGCCAACGCCTGGGTGAGCCCCC	49
DiCas12b-1-14	TCAGGCCGCCCTCGCTCTCGGCGCTCATCAGGGGGCTCACCCAGGCGTT	49
DiCas12b-1-15	GAGAGCGAGGGCGGCCTGAGCGTGTACGACAAGGTGCTGGACCCCCCCC	49
DiCas12b-1-16	GGGCCTTCTCCTCCTTCAGCTTCATCCACACGGGGGGGGGGTCCAGCACCTT	52
DiCas12b-1-17	AAGCTGAAGGAGGAGAAGGCCCCCGGCTGGGAGGCCGCCAGCCAGATCTG	50
DiCas12b-1-18	GCAGGCTCTGGCCCTCGTCGCTCTGGATCCAGATCTGGCTGGCGGCCTC	49
DiCas12b-1-19	GACGAGGGCCAGAGCCTGCTGAACAAGCCCGGCAGCCCCCCCCGCTGGA	49
DiCas12b-1-20	GCCAGGGCTGGCCGCTGCGCAGCTTGCGGATCCAGCGGGGGGGGCTGCC	49
DiCas12b-1-21	CGCAGCGGCCAGCCCTGGCAGGACGACTTCGTGAGCGACCAGAAGAAGAAGCAG	54
DiCas12b-1-22	GGGGCGTTGCCCTTGGTCAGCTCGTCCTGCTTCTTCTTCTGGTCGCTCAC	50
DiCas12b-1-23	CTGACCAAGGGCAACGCCCCCCTGATCAAGCAGCTGAAGGAGATGGGCCTG	51
DiCas12b-1-24	GTGGCGGAAGAAGGGGTTCACCAGGGGCAGCAGGCCCATCTCCTTCAGCTG	51
DiCas12b-1-25	GTGAACCCCTTCTTCCGCCACCTGCTGGACCCCGAGGGCAAGGGCGTGA	49
DiCas12b-1-26	CGGCGCGCACGGCCAGGCGGTCCCAGGGGCTCACGCCCTTGCCCTCGGG	49
DiCas12b-1-27	CGCCTGGCCGTGCGCGCCGCCGTGGCCCACTTCATCAGCTGGGAGAGCTGGAAC	54
DiCas12b-1-28	CTGTTGTACTCGGCGCGGGTGCGGTGGTTCCAGCTCTCCCAGCTGATGAA	50
DiCas12b-1-29	ACCCGCGCCGAGTACAACAGCCTGAAGCTGCGCCGCGACGAGTTCGAGG	49
DiCas12b-1-30	GGCCTCGAACTCGTCGCGGCG	21
DiCas12b-2-1	GCCGCGACGAGTTCGAGGCCGCCAGCGACGAGTTCAAGGACGACTTCACCCTGC	54
DiCas12b-2-2	GTGGCGCTTGGCCTCGTACTGGCGCAGCAGGGTGAAGTCGTCCTTGAACT	50
DiCas12b-2-3	AGTACGAGGCCAAGCGCCACAGCACCCTGAAGAGCATCGCCCTGGCCGAC	50
DiCas12b-2-4	CGCACGCCGATGCGGTAGGGGTTGCTGTCGTCGGCCAGGGCGATGCTCT	49
DiCas12b-2-5	CCTACCGCATCGGCGTGCGCAGCCTGCGCGCCTGGAACCGCGTGCGCGA	49
DiCas12b-2-6	CTCCTCGGTGGCGCCCTTGTCGATCCACTCCTCGCGCACGCGGTTCCAGG	50
DiCas12b-2-7	ACAAGGGCGCCACCGAGGAGCAGCGCGTGACCATCCTGAGCAAGCTGCAGAC	52
DiCas12b-2-8	GGGTCGCCGAACTTGCCGCGCAGCTGGGTCTGCAGCTTGCTCAGGATGG	49
DiCas12b-2-9	GCGGCAAGTTCGGCGACCCCGACCTGTTCAACTGGCTGGCCCAGGACCG	49
DiCas12b-2-10	CTGTCGCGGGGGCTCCACAGGTGCACGTGGCGGTCCTGGGCCAGCCAGT	49
DiCas12b-2-11	TGTGGAGCCCCCGCGACAGCGTGACCCCCCTGGTGCGCATCAACGCCGTG	50
DiCas12b-2-12	TAGGGCTTGCGGCGGCGCAGCACCTTGTCCACGGCGTTGATGCGCACCA	49
DiCas12b-2-13	TGCGCCGCCGCAAGCCCTACGCCCTGATGACCTTCGCCCACCCCCGCTT	49
DiCas12b-2-14	GGGGGCCTCGTACAGGATCCAGCGGGGGTGGAAGCGGGGGTGGGCGAAGG	50
DiCas12b-2-15	GGATCCTGTACGAGGCCCCCGGCGGCAGCAACCTGCGCCAGTACGCCCTG	50
DiCas12b-2-16	GGGTGATGTGCAGGGCGTTCTCGGTGCAGTCCAGGGCGTACTGGCGCAGGT	51
DiCas12b-2-17	AGAACGCCCTGCACATCACCCTGCCCCTGCTGGTGGACGACGCCCACGG	49
DiCas12b-2-18	GGGGCACGCGGATCTTCTTCTCGATCCAGGTGCCGTGGGCGTCGTCCACCA	51
DiCas12b-2-19	AGAAGAAGATCCGCGTGCCCCTGGCCCCCAGCGGCCAGATCCAGGACCTG	50
DiCas12b-2-20	GGCGGTTCTTCTTCTTCTCCAGCTTCTCCAGGGTCAGGTCCTGGATCTGGCCGC	54
DiCas12b-2-21	AGCTGGAGAAGAAGAAGAACCGCCTGTACTACCGCAGCGGCTTCCAGCAG	50
DiCas12b-2-22	ACCTCGGCGCCGCCGGCCAGGCCGGCGAACTGCTGGAAGCCGCTGCGGT	49
DiCas12b-2-23	TGGCCGGCGGCGCCGAGGTGCTGTTCCACCGCCCCTACATGGAGCACGAC	50
DiCas12b-2-24	GCGCTCCAGCAGGCTCTCCTCGCTGCGCTCGTCGTGCTCCATGTAGGGGC	50
DiCas12b-2-25	AGGAGAGCCTGCTGGAGCGCCCCGGCGCCGTGTGGTTCAAGCTGACCCTGGAC	53
DiCas12b-2-26	CAGTTGGGGGGGGCCTGGGTGGCCACGTCCAGGGTCAGCTTGAACCACA	49
DiCas12b-2-27	CCCAGGCCCCCCCCAACTGGCTGGACGGCAAGGGCCGCGTGCGCACCCC	49
DiCas12b-2-28	CTCAGGGCGGTCTTGAAGTGGTGCACCTCGGGGGGGGTGCGCACGCGGCCCT	52
DiCas12b-2-29	ACCACTTCAAGACCGCCCTGAGCAACAAGAGCAAGCACACCCGCACCCTG	50
DiCas12b-2-30	CAGGGTGCGGGTGTGCTTGC	20
DiCas12b-3-1	GCAAGCACACCCGCACCCTGCAGCCCGGCCTGCGCGTGCTGAGCGTGGAC	50
DiCas12b-3-2	GCTGCAGCTGGCGAAGGTGCGCATGCCCAGGTCCACGCTCAGCACGCGCA	50
DiCas12b-3-3	GCACCTTCGCCAGCTGCAGCGTGTTCGAGCTGATCGAGGGCAAGCCCGAG	50
DiCas12b-3-4	TCGTCGGCCACGGGGAAGGCGCGGCCGGTCTCGGGCTTGCCCTCGATCA	49
DiCas12b-3-5	CCTTCCCCGTGGCCGACGAGCGCAGCATGGACAGCCCCAACAAGCTGTGGG	51
DiCas12b-3-6	GGGTCAGCTTGAAGCTGCGCTCGTGCTTGGCCCACAGCTTGTTGGGGCTGT	51
DiCas12b-3-7	AGCGCAGCTTCAAGCTGACCCTGCCCGGCGAGACCCCCAGCCGCAAGGAG	50
DiCas12b-3-8	TCGGCGCGGGCGATGCTGCGCTCCTCCTCCTCCTTGCGGCTGGGGGTCT	49
DiCas12b-3-9	GCAGCATCGCCCGCGCCGAGATCTACGCCCTGAAGCGCGACATCCAGCGC	50
DiCas12b-3-10	TCCTCGCCCAGGCGCAGCAGGCTCTTCAGGCGCTGGATGTCGCGCTTCA	49
DiCas12b-3-11	TGCTGCGCCTGGGCGAGGAGGACAACGACAACCGCCGCGACGCCCTGCT	49
DiCas12b-3-12	CTCCTCGCCCCAGCCCTTGAAGAACTGCTCCAGCAGGGCGTCGCGGCGGT	50
DiCas12b-3-13	TCAAGGGCTGGGGCGAGGAGGACGTGGTGCCCGGCCAGGCCTTCCCCCG	49
DiCas12b-3-14	GGGGCGGCGCCCAGGCCCTGGAACAGGCTGCGGGGGAAGGCCTGGCCGG	49
DiCas12b-3-15	AGGGCCTGGGCGCCGCCCCCTTCCGCAGCACCCCCGAGCTGTGGCGCCA	49
DiCas12b-3-16	CCTCGGCCTTGTCGTAGTAGGTCTGGCAGTGCTGGCGCCACAGCTCGGGGG	51
DiCas12b-3-17	CCTACTACGACAAGGCCGAGGCCTGCCTGGCCAAGCACATCAGCGACTGGC	51
DiCas12b-3-18	CTGGTGGGGCGGGGGCGGGTGCGCTTGCGCCAGTCGCTGATGTGCTTGG	49
DiCas12b-3-19	CCCGCCCCCGCCCCACCAGCCGCGAGATGTGGTACAAGACCCGCAGCTACC	51
DiCas12b-3-20	GGTACTCCAGCATCCAGATGCTCTTGCCGCCGTGGTAGCTGCGGGTCTTGTACC	54
DiCas12b-3-21	AGAGCATCTGGATGCTGGAGTACCTGGACGCCGTGCGCAAGCTGCTGCTG	50
DiCas12b-3-22	CCGTAGGTGCGGCCGCGCAGGCTCCAGCTCAGCAGCAGCTTGCGCACGG	49
DiCas12b-3-23	TGCGCGGCCGCACCTACGGCGCCATCAACCGCCAGGACACCGCCCGCTT	49
DiCas12b-3-24	TGGTGCAGCAGGCGGCTGGCCAGGCTGCCGAAGCGGGCGGTGTCCTGGC	49
DiCas12b-3-25	CCAGCCGCCTGCTGCACCACATCAACAGCCTGAAGGAGGACCGCATCAAGACC	53
DiCas12b-3-26	GGCGGCCTGCACGATGCTGTCGGCGCCGGTCTTGATGCGGTCCTCCTTCA	50
DiCas12b-3-27	ACAGCATCGTGCAGGCCGCCCGCGGCTACATCCCCCTGCCCCACGGCAA	49
DiCas12b-3-28	CTGGCAGGGCTCGTAGCGCTGCTCCCAGCCCTTGCCGTGGGGCAGGGGGA	50
DiCas12b-3-29	AGCGCTACGAGCCCTGCCAGCTGATCCTGTTCGAGGACCTGGCCCGCTAC	50
DiCas12b-3-30	GTAGCGGGCCAGGTCCTCGA	20
DiCas12b-4-1	TCGAGGACCTGGCCCGCTACCGCTTCCGCGTGGACCGCCCCCGCCGCGA	49
DiCas12b-4-2	CGCGGTGGTTCCACTGCATCAGCTGGCTGTTCTCGCGGCGGGGGCGGTCCA	51
DiCas12b-4-3	TGATGCAGTGGAACCACCGCGCCATCGTGGCCGAGACCACCATGCAGGCC	50
DiCas12b-4-4	CGGTGTTCTCCACGATCTGGCCGTACAGCTCGGCCTGCATGGTGGTCTCGG	51
DiCas12b-4-5	GCCAGATCGTGGAGAACACCGCCGCCGGCTTCAGCAGCCGCTTCCACGCC	50
DiCas12b-4-6	CGGCAGCGCACGCCGGGGGCGCCGGTGGCGGCGTGGAAGCGGCTGCTGA	49
DiCas12b-4-7	CCCCCGGCGTGCGCTGCCGCTTCCTGCTGGAGCGCGACTTCGACAACGACC	51
DiCas12b-4-8	CAGCTCGCGCAGCAGGTAGGGCTTGGGCAGGTCGTTGTCGAAGTCGCGCT	50
DiCas12b-4-9	CCTACCTGCTGCGCGAGCTGAGCTGGATGCTGGGCAACACCAAGGTGGAGAG	52
DiCas12b-4-10	GCTCAGCAGGCGCAGCTTCTCCTCCTCGCTCTCCACCTTGGTGTTGCCCA	50
DiCas12b-4-11	AGAAGCTGCGCCTGCTGAGCGAGAAGATCCGCCCCGGCAGCCTGGTGCC	49
DiCas12b-4-12	CAGGGTGGCGAACTGCTCGCCGCCGTCCCAGGGCACCAGGCTGCCGGGGC	50
DiCas12b-4-13	GCGAGCAGTTCGCCACCCTGCACCCCAAGCGCCAGACCCTGTGCGTGATC	50
DiCas12b-4-14	CAGGTTCTGGGCGGCGTTCATGTCGGCGTGGATCACGCACAGGGTCTGGC	50
DiCas12b-4-15	TGAACGCCGCCCAGAACCTGCAGCGCCGCTTCTTCGGCCGCTGCGGCGA	49
DiCas12b-4-16	CCGTGGGGCTGGCACACCAGGCGGAAGGCCTCGCCGCAGCGGCCGAAGA	49
DiCas12b-4-17	TGGTGTGCCAGCCCCACGGCGACGACGTGCTGCGCCTGGCCAGCACCCC	49
DiCas12b-4-18	TGCTGCAGGGCGCCCAGCAGGCGGGCGCCGGGGGTGCTGGCCAGGCGCA	49
DiCas12b-4-19	TGCTGGGCGCCCTGCAGCAGCTGGAGAACGGCCAGGGCGCCTTCGAGCT	49
DiCas12b-4-20	CATCTGGCTGGTGCTGCCCATGTCGCGCACCAGCTCGAAGGCGCCCTGGC	50
DiCas12b-4-21	TGGGCAGCACCAGCCAGATGAACCGCTTCGTGATGAAGAGCCTGGGCAAGAAGAAG	56
DiCas12b-4-22	CGTTGTTGTCCTGCAGGGGCTTGATCTTCTTCTTGCCCAGGCTCTTCATCA	51
DiCas12b-4-23	AGCCCCTGCAGGACAACAACGGCGACGACGAGCTGGAGGACGTGCTGAGC	50
DiCas12b-4-24	CGGCCGGTGTCGTCCTCCTCGGGCAGCACGCTCAGCACGTCCTCCAGCT	49
DiCas12b-4-25	AGGAGGACGACACCGGCCGCATCACCGTGTTCCGCGACAGCAGCGGCATC	50
DiCas12b-4-26	GGCGGGGATCCACACGTTGCAGGGGAAGAAGATGCCGCTGCTGTCGCGGA	50
DiCas12b-4-27	GCAACGTGTGGATCCCCGCCAAGCAGTTCTGGCCCGCCGTGCGCGCCAT	49
DiCas12b-4-28	CAGGCTGTGGCTGGCCATCACCTTCCAGATCATGGCGCGCACGGCGGGCC	50
DiCas12b-4-29	TGATGGCCAGCCACAGCCTGGGCGCTAGCCCAAAGAAGAAGAGGAAAGTC	50
DiCas12b-4-30	GACTTTCCTCTTCTTCTTTG	20

## Sheet: TcCas12b
TcCas12b-1-1	CCCAAGAAGAAGAGGAAGGTTCCCGGGATGAACATCCACCTGAAGGAGCTGATCC	55
TcCas12b-1-2	CTTCATCTTCAGGATGAAGCTCTTGGTGGCCATGCGGATCAGCTCCTTCAGGTGGATGT	59
TcCas12b-1-3	CACCAAGAGCTTCATCCTGAAGATGAAGACCAAGAACAACCCCCAGCTGCGC	52
TcCas12b-1-4	GTTGAACAGCTCGTGGGTCTTCCACAGGCTCAGGCGCAGCTGGGGGTTGTTCTT	54
TcCas12b-1-5	GGAAGACCCACGAGCTGTTCAACTTCGGCGTGGCCTACTACATGGACCTGCTG	53
TcCas12b-1-6	GCATGTACAGGTCCTTCTGGCGGAACAGGCTCAGCAGGTCCATGTAGTAGGCC	53
TcCas12b-1-7	CGCCAGAAGGACCTGTACATGCACAACGACGAGGACCCCGACCACCCCGTG	51
TcCas12b-1-8	GGCGCTCCTGGATCTCCTCCTTCTTCAGCACCACGGGGTGGTCGGGGTCCT	51
TcCas12b-1-9	GGAGGAGATCCAGGAGCGCCTGTGGATGAAGGTGCGCGAGACCCAGCAGAA	51
TcCas12b-1-10	GTCCTTGCTCACCTCGCCGTGGAAGCCGTTCTTCTGCTGGGTCTCGCGCAC	51
TcCas12b-1-11	ACGGCGAGGTGAGCAAGGACGAGGTGCTGGAGACCCTGCGCGCCCTGTACG	51
TcCas12b-1-12	CTCTTGCCCACGGCGCTGGGCACCAGCTCCTCGTACAGGGCGCGCAGGGTC	51
TcCas12b-1-13	CCCAGCGCCGTGGGCAAGAGCGGCGAGGCCAACCAGATCAGCAACAAGTACCTGTACC	58
TcCas12b-1-14	TCTGGCTGGCGGGGTCGGTCAGGGGGTACAGGTACTTGTTGCTGATCTGGT	51
TcCas12b-1-15	GACCGACCCCGCCAGCCAGAGCGGCAAGGGCACCGCCAACAGCGGCCGCAA	51
TcCas12b-1-16	GCCGGCCTCCTTCAGCTTCTTCCAGCGGGGCTTGCGGCCGCTGTTGGCGGT	51
TcCas12b-1-17	AGAAGCTGAAGGAGGCCGGCGACCCCAGCTGGAAGGACGCCTACGAGAAGTGG	53
TcCas12b-1-18	AGCTTGGGGTCCTCCTGGCGCTCCTTCTCCCACTTCTCGTAGGCGTCCTTC	51
TcCas12b-1-19	CGCCAGGAGGACCCCAAGCTGAAGATCCTGGCCGCCCTGCAGAGCTTCGGC	51
TcCas12b-1-20	TCTCGGTGAAGGGGCGGAACAGGGGGATCAGGCCGAAGCTCTGCAGGGCGG	51
TcCas12b-1-21	GTTCCGCCCCTTCACCGAGAACGACCACAAGGCCGTGATCAGCGTGAAGTGG	52
TcCas12b-1-22	GCGCACGCTCTGGTTCTTGCTCTTGGGCATCCACTTCACGCTGATCACGGC	51
TcCas12b-1-23	GCAAGAACCAGAGCGTGCGCAAGTTCGACAAGGACATGTTCAACCAGGCCATCG	54
TcCas12b-1-24	GTTCCAGCTCTCCCAGCTCAGGAAGCGCTCGATGGCCTGGTTGAACATGTCC	52
TcCas12b-1-25	CTGAGCTGGGAGAGCTGGAACGAGAAGGTGGCCGAGGACTACGAGAAGACCG	52
TcCas12b-1-26	GCTCCTTCTGCAGGCTCTCGTAGATGCTCACGGTCTTCTCGTAGTCCTCGG	51
TcCas12b-1-27	ACGAGAGCCTGCAGAAGGAGCTGAAGGGCATCAGCACCAAGGCCTTCGAGATC	53
TcCas12b-1-28	CTCGTAGGCCTTCTCCACGCGCTCCATGATCTCGAAGGCCTTGGTGCTGA	50
TcCas12b-2-1	GCGTGGAGAAGGCCTACGAGGCCCACCTGCGCGAGATCACCTTCAGCAACAGCAC	55
TcCas12b-2-2	CGGATGGCGCGGTTGCCGATGCGGTAGGTGCTGTTGCTGAAGGTGATCTCG	51
TcCas12b-2-3	ATCGGCAACCGCGCCATCCGCGGCTGGACCGAGATCGTGAAGAAGTGGATGAAGCTGG	58
TcCas12b-2-4	AGTTGCCCTGGGGGGCGCTGGGGTCCAGCTTCATCCACTTCTTCACGATCT	51
TcCas12b-2-5	CAGCGCCCCCCAGGGCAACTACCTGGACGTGGTGAAGGACTACCAGCGCCG	51
TcCas12b-2-6	GAACAGCTTGAAGTCGCCGCTCTCGCGGGGGTGGCGGCGCTGGTAGTCCTTCAC	54
TcCas12b-2-7	AGAGCGGCGACTTCAAGCTGTTCGAGCTGCTGAGCCGCCCCGAGAACCAGG	51
TcCas12b-2-8	GGCAGGAACTCGGGGTACTCGCGCCAGGCGGCCTGGTTCTCGGGGCGGCTC	51
TcCas12b-2-9	GAGTACCCCGAGTTCCTGCCCCTGTACGTGAAGTACCGCCACGCCGAGCAG	51
TcCas12b-2-10	AGGTGGCCTGCTTCTTGGCGGTCTTCATGCGCTGCTCGGCGTGGCGGTACT	51
TcCas12b-2-11	CGCCAAGAAGCAGGCCACCTTCACCCTGTGCGACCCCATCCGCCACCCCCT	51
TcCas12b-2-12	GGTGCCGCTGCGCTCCTCGTAGCGCACCCACAGGGGGTGGCGGATGGGGTC	51
TcCas12b-2-13	ACGAGGAGCGCAGCGGCACCAACCTGAACAAGTACCGCCTGATCATGAACGAGAAG	56
TcCas12b-2-14	AGGCGGTCGAACTGCACCACCTTCTCCTTCTCGTTCATGATCAGGCGGTAC	51
TcCas12b-2-15	GTGGTGCAGTTCGACCGCCTGATCTGCCTGAACGCCGACGGCCACTACGAG	51
TcCas12b-2-16	GGCCAGGGGCACGGTCACGTCCTCCTGCTCCTCGTAGTGGCCGTCGGCGT	50
TcCas12b-2-17	CGTGACCGTGCCCCTGGCCCCCAGCCAGCAGTTCGACGACCAGATCAAGTTCAGCAG	57
TcCas12b-2-18	GTGCTTGCCCTTGCCGGTGTCCTCGCTGCTGAACTTGATCTGGTCGTCGAA	51
TcCas12b-2-19	ACACCGGCAAGGGCAAGCACAACTTCAGCTACTACCACAAGGGCATCAACTACGAG	56
TcCas12b-2-20	GGGCGCCGCCCAGGGTGCCCTTCAGCTCGTAGTTGATGCCCTTGTGGTAG	50
TcCas12b-2-21	GGCACCCTGGGCGGCGCCCGCATCCAGTTCGACCGCGAGCACCTGCTGCGC	51
TcCas12b-2-22	GGCCCACGTTGCCGGCCTTCACGCCCTGGCGGCGCAGCAGGTGCTCGCGGT	51
TcCas12b-2-23	GAAGGCCGGCAACGTGGGCCGCATCTTCCTGAACGTGACCCTGAACATCGAGCC	54
TcCas12b-2-24	GTTGCCGCTGCGGCTGAAGGGCTGCATGGGCTCGATGTTCAGGGTCACGTT	51
TcCas12b-2-25	CCTTCAGCCGCAGCGGCAACCTGCAGACCAGCGTGGGCAAGGCCCTGAAGG	51
TcCas12b-2-26	TCACCACCTTGGGGTAGCCGTCCACGTACACCTTCAGGGCCTTGCCCACG	50
TcCas12b-2-27	CGGCTACCCCAAGGTGGTGAACTTCAAGCCCAAGGAGCTGACCGAGCACATC	52
TcCas12b-2-28	GGGTCAGGGTGTTCTTCTCGCTCTCCTTGATGTGCTCGGTCAGCTCCTTG	50
TcCas12b-3-1	CGAGAAGAACACCCTGACCCTGGGCGTGGAGAGCCTGCCCACCGGCCTGC	50
TcCas12b-3-2	CTGGCGCTGGCCCAGGTCCACGCTCATCACGCGCAGGCCGGTGGGCAGGCT	51
TcCas12b-3-3	TGGACCTGGGCCAGCGCCAGGCCGCCGCCATCAGCATCTTCGAGGTGGTGAGC	53
TcCas12b-3-4	GGGGTAGAACAGCTTGTTGTCGTCGGGCTTCTCGCTCACCACCTCGAAGATGCTG	55
TcCas12b-3-5	GACGACAACAAGCTGTTCTACCCCGTGAAGGACACCGACCTGTTCGCCGTG	51
TcCas12b-3-6	GCCGGGCAGCTTGATGTTGAAGCTGGTGCGGTGCACGGCGAACAGGTCGGTGT	53
TcCas12b-3-7	CTTCAACATCAAGCTGCCCGGCGAGAAGCGCACCGAGCGCCGCATGCTGGA	51
TcCas12b-3-8	GTCGCGGATGGCCTGGTCGCGCTTCTGCTGCTCCAGCATGCGGCGCTCGGT	51
TcCas12b-3-9	GCGACCAGGCCATCCGCGACCTGAGCCGCAAGCTGAAGTTCCTGAAGAACGTGCTG	56
TcCas12b-3-10	CGTCGGTCTTCTCCAGCTTCTGCATGTTCAGCACGTTCTTCAGGAACTTCAGC	53
TcCas12b-3-11	CAGAAGCTGGAGAAGACCGACGAGCGCGAGAAGCGCGTGAACCGCTGGATC	51
TcCas12b-3-12	CGGGGTTCTCCTCCTCGCGCTCGCGGTCCTTGATCCAGCGGTTCACGCGCT	51
TcCas12b-3-13	GCGCGAGGAGGAGAACCCCGTGTACGTGCAGGAGTTCGAGATGATCAGCAAGGTGC	56
TcCas12b-3-14	CACCCACACGCTGTGGGGGCTGTACAGCACCTTGCTGATCATCTCGAACTC	51
TcCas12b-3-15	GCCCCCACAGCGTGTGGGTGGACCAGCTGAAGAGCATCCACCGCAAGCTGG	51
TcCas12b-3-16	GCCACTTGCTGATCTCCTTGCCCAGCTGCTCCTCCAGCTTGCGGTGGATGCTC	53
TcCas12b-3-17	GGCAAGGAGATCAGCAAGTGGCGCCAGAGCATCAGCCAGGGCCGCCAGGG	50
TcCas12b-3-18	GATGTCCTCGATGTTCTTCAGGCTGATGCCGTACACGCCCTGGCGGCCCTGGCTGA	56
TcCas12b-3-19	CAGCCTGAAGAACATCGAGGACATCGAGAAGACCCGCCGCCTGCTGTTCCG	51
TcCas12b-3-20	TCGCCGGGGTTCTCGGGGCGCATGCTCCAGCGGAACAGCAGGCGGCGGGT	50
TcCas12b-3-21	GCCCCGAGAACCCCGGCGAGGTGAAGCAGCTGCAGCCCGGCGAGCGCTTC	50
TcCas12b-3-22	CTTCAGGTGGTTCAGGTGGTTCTGCTGGTCGATGGCGAAGCGCTCGCCGGGCTGC	55
TcCas12b-3-23	CAGAACCACCTGAACCACCTGAAGGACGACCGCATCAAGAAGCTGGCCAACCAG	54
TcCas12b-3-24	AGCGGTAGCCCAGGGCGGTCATCACGATCTGGTTGGCCAGCTTCTTGATGC	51
TcCas12b-3-25	GACCGCCCTGGGCTACCGCTACGACGGCAAGCGCAAGAAGTGGATCGCCAAGC	53
TcCas12b-3-26	CTCGAACAGCACCAGCTGGCAGGCGGGGTGCTTGGCGATCCACTTCTTGCG	51
TcCas12b-3-27	TGCCAGCTGGTGCTGTTCGAGGACCTGAGCCGCTACGCCTTCTACGACGAG	51
TcCas12b-3-28	ATCAGGTTGCGGTTCTCCAGGCGGCTGCGCTCGTCGTAGAAGGCGTAGCG	50
TcCas12b-4-1	CTGGAGAACCGCAACCTGATGCGCTGGAGCCGCCGCGAGATCCCCAAGCAG	51
TcCas12b-4-2	CAGGCCGTACAGGCCGCCGATCTGGGCCACCTGCTTGGGGATCTCGCGGC	50
TcCas12b-4-3	CGGCGGCCTGTACGGCCTGCTGGTGGGCGAGGTGGGCGCCCAGTACAGCAG	51
TcCas12b-4-4	CCGGGGGCGCCGCTCTTGGCGTGGAAGCGGCTGCTGTACTGGGCGCCCAC	50
TcCas12b-4-5	CCAAGAGCGGCGCCCCCGGCATCCGCTGCCGCGTGGTGAAGGAGCACGAGC	51
TcCas12b-4-6	CGCACCTTCTGGCCGCCCTCGGTGATGTACAGCTCGTGCTCCTTCACCACG	51
TcCas12b-4-7	GAGGGCGGCCAGAAGGTGCGCAACCAGAAGTTCCTGGACAGCCTGGTGGAG	51
TcCas12b-4-8	GCGGGCGTCGTCGGGCTCGATGATGTTGTTCTCCACCAGGCTGTCCAGGA	50
TcCas12b-4-9	CGAGCCCGACGACGCCCGCCGCCTGGAGCCCGGCGACCTGATCCGCGACCA	51
TcCas12b-4-10	CTCGTCCAGGGTGGCGAACTTGTCGCCGCCCTGGTCGCGGATCAGGTCGCC	51
TcCas12b-4-11	AGTTCGCCACCCTGGACGAGCGCGGCGAGCTGGTGATCACCCACGCCGACA	51
TcCas12b-4-12	CAGAAGCGCTTCTGCAGGTTCTGGGCGGCGTTGATGTCGGCGTGGGTGATCACC	54
TcCas12b-4-13	CAGAACCTGCAGAAGCGCTTCTGGACCCGCACCCACGGCCTGTACCGCATC	51
TcCas12b-4-14	CGGCGTCCTTGATCTCGCGGCTCTCGCAGCGGATGCGGTACAGGCCGTGGG	51
TcCas12b-4-15	CCGCGAGATCAAGGACGCCGTGGTGCTGGTGCCCAGCGACAAGGACCAGAAG	52
TcCas12b-4-16	GTAGCCGATGCCGAACAGGTTCTCCATCTTCTCCTTCTGGTCCTTGTCGCTGGG	54
TcCas12b-4-17	AGAACCTGTTCGGCATCGGCTACCTGCAGCCCTTCAAGCAGGAGAACGACGTGTAC	56
TcCas12b-4-18	CCCTTGATCTTCTCGCCCTTCACCCACTTGTACACGTCGTTCTCCTGCTTGAAG	54
TcCas12b-4-19	GTGAAGGGCGAGAAGATCAAGGGCAAGAAGACCAGCAGCCAGAGCGACGAC	51
TcCas12b-4-20	CCTCCTGCAGGATCTCGCTCACCAGCTCCTTGTCGTCGCTCTGGCTGCTGG	51
TcCas12b-4-21	GAGCGAGATCCTGCAGGAGGCGAGCGTGATGGCCGACGAGCTGAAGGGCAA	51
TcCas12b-4-22	GCCGCTGGGGTCGCGGAACAGGGTCTTGCGGTTGCCCTTCAGCTCGTCGGC	51
TcCas12b-4-23	TGTTCCGCGACCCCAGCGGCTACGTGTTCCCCAAGGACCGCTGGTACACCG	51
TcCas12b-4-24	AGGTGCTCCAGGGTGCCGAAGTAGCGGCCGCCGGTGTACCAGCGGTCCTTG	51
TcCas12b-4-25	TTCGGCACCCTGGAGCACCTGCTGAAGCGCAAGCTGGCCGAGCGCCGCCT	50
TcCas12b-4-26	CAGGCCGCGGCGGCTGCTGCCGCCGTCGAACAGGCGGCGCTCGGCCAGCT	50
TcCas12b-4-27	GCAGCAGCCGCCGCGGCCTGTTCAACGGCACCGACAGCAACACCAACGTGG	51
TcCas12b-4-28	GACTTTCCTCTTCTTCTTTGGGCTAGCCTCCACGTTGGTGTTGCTGTCGG	50
