# Supplementary material for: Artificial sgRNAs engineered for genome editing with new Cas12b orthologs
Source: Cell Discov. 2019 Apr 23;5:23. doi: 10.1038/s41421-019-0091-0 (PMC6476878; doi:10.1038/s41421-019-0091-0)
Supplement: Supplementary file 3 — Supplementary, Table S2 [file 41421_2019_91_MOESM3_ESM.xlsx]

## Sheet: sgRNA scaffold
Name	Sequence 5'-3'	bp
U6-BhsgRNA-1	GAAAGGACGAAACACCGGGAGGTTCTGTCTTTTGGTCAGGACAACCGTCTAG	52
U6-BhsgRNA-2	CTCACACCCTGCAGCACTTATAGCTAGACGGTTGTCCTGACCAAAAGACA	50
U6-BhsgRNA-3	AGCTATAAGTGCTGCAGGGTGTGAGAAACTCCTATTGCTGGACGATGTCTCTTAC	55
U6-BhsgRNA-4	CGGTCTCTGTGCTAATGCCTCGTAAGAGACATCGTCCAGCAATAGGAGTT	50
U6-BhsgRNA-5	TACGAGGCATTAGCACAGAGACCGAGAGAGGGTCTCATTTTTTTTAAGCTTGGCGTAA	58
U6-BhsgRNA-6	GACCATGATTACGCCAAGCTTAAAAAAAATGAGACCCTCT	40
U6-Bs3sgRNA-1	GGAAAGGACGAAACACCGGGGTGACCTATAGGGTCAATGAATCTGTGC	48
U6-Bs3sgRNA-2	GGGTAATTTTTAATTACTTATGGCACACGCACAGATTCATTGACCCTATAGGT	53
U6-Bs3sgRNA-3	GCGTGTGCCATAAGTAATTAAAAATTACCCACCACAGGATTATCTTATTTCTG	53
U6-Bs3sgRNA-4	GTATTCAGGCAACTAAACACTTAGCAGAAATAAGATAATCCTGTGGTGGGTAAT	54
U6-Bs3sgRNA-5	ATTTCTGCTAAGTGTTTAGTTGCCTGAATACTTAGCAGAAATAATGATGATTGGC	55
U6-Bs3sgRNA-6	CTCTCGGTCTCTGTGCCAATCATCATTATTTCTGCTAAGTATTCAG	46
U6-Bs3sgRNA-7	TGATTGGCACAGAGACCGAGAGAGGGTCTCATTTTTTTTAAGCTTGGCGTAATC	54
U6-Bs3sgRNA-8	GACCATGATTACGCCAAGCTTAAAAAAAATGAGACC	36
U6-LssgRNA-1	GAAAGGACGAAACACCGGGGCAAAGAATACTGTGCGTGTGCTAAGG	46
U6-LssgRNA-2	CTGTGGTTGAATGGATTTTTTCCATCCTTAGCACACGCACAGTATTCTTT	50
U6-LssgRNA-3	AAGGATGGAAAAAATCCATTCAACCACAGGATTACATTATTTATCTAATCACTTAAAC	58
U6-LssgRNA-4	TTAATTCATCTAATCACTTAAAGTTTAAGTGATTAGATAAATAATGTAATCCTGTGGTT	59
U6-LssgRNA-5	TCTAATCACTTAAACTTTAAGTGATTAGATGAATTAAATGTGATTAGCACAGAG	54
U6-LssgRNA-6	CCTCTCTCGGTCTCTGTGCTAATCACATTTAATTCATCTAATC	43
U6-LssgRNA-7	TAGCACAGAGACCGAGAGAGGGTCTCATTTTTTTTGGATCCGGCGTAATC	50
U6-LssgRNA-8	GACCATGATTACGCCGGATCCAAAAAAAATGAGA	34
U6-SbsgRNA-1	GAAAGGACGAAACACCGGGTCTTAGGGTATATCCCAAATTTGTCTTAGTATG	52
U6-SbsgRNA-2	GTCGCTGTAAGCAATGCACATACTAAGACAAATTTGGGATATACCCTA	48
U6-SbsgRNA-3	TAGTATGTGCATTGCTTACAGCGACAACTAAGGTTTGTTTATCTTTTTTTTACATTGTA	59
U6-SbsgRNA-4	TCTTTTTATAATGTAAAACATCTTACAATGTAAAAAAAAGATAAACAAACCTTAGTTGT	59
U6-SbsgRNA-5	TTTTTACATTGTAAGATGTTTTACATTATAAAAAGAAGATAATCTTATTGCACTAGAG	58
U6-SbsgRNA-6	CTCTCTCGGTCTCTAGTGCAATAAGATTATCTTCTTTTTATAATG	45
U6-SbsgRNA-7	ATTGCACTAGAGACCGAGAGAGGGTCTCATTTTTTTTAAGCTTGGCGTAATC	52
U6-SbsgRNA-8	GACCATGATTACGCCAAGCTTAAAAAAAATGAGAC	35
