# Supplementary material for: Artificial sgRNAs engineered for genome editing with new Cas12b orthologs
Source: Cell Discov. 2019 Apr 23;5:23. doi: 10.1038/s41421-019-0091-0 (PMC6476878; doi:10.1038/s41421-019-0091-0)
Supplement: Supplementary file 4 — Supplementary, Table S4 [file 41421_2019_91_MOESM4_ESM.xlsx]

## Sheet: artsgRNA
Name	Sequence 5'-3'	bp
U6-artsgRNA1-CCR5-1-1	GGAAAGGACGAAACACCGGGGTCTAAAGGACAGAATTTTTCAACGGGTGTGC	52
U6-artsgRNA1-CCR5-1-2	GGAAAGTGGCCATTGGCACACCCGTTGAAAAATTCTGTCCTTTAG	45
U6-artsgRNA1-CCR5-1-3	GGTGTGCCAATGGCCACTTTCCAGGTGGCAAAGCCCGTTGAGG	43
U6-artsgRNA1-CCR5-1-4	GGTGTTCAGGAGAAGGATTCTGTCCTTTAGACCTCAACGGGCTTTGCCACC	51
U6-artsgRNA1-CCR5-1-5	AAAGGACAGAATCCTTCTCCTGAACACCTTCTTTTTTTTAAGCTTGGCGTAATCATG	57
U6-artsgRNA1-CCR5-1-6	GACCATGATTACGCCAAGCTTAAAAAAAAGAAGGTGT	37
U6-artsgRNA2-CCR5-1-1	GGAAAGGACGAAACACCGGGGTCTAAAGGACAGAAGACAACGGGAAG	47
U6-artsgRNA2-CCR5-1-2	CTCTTGGAAAGAGCACATTGGCACTTCCCGTTGTCTTCTGTCCTTTAG	48
U6-artsgRNA2-CCR5-1-3	AAGTGCCAATGTGCTCTTTCCAAGAGCAAACACCCCGTTGGG	42
U6-artsgRNA2-CCR5-1-4	GTGTTCAGGAGAAGGATTCTGTCCTTTAGACCCAACGGGGTGTTTGCTCT	50
U6-artsgRNA2-CCR5-1-5	AAAGGACAGAATCCTTCTCCTGAACACCTTCTTTTTTTTAAGCTTGGCGTAATC	54
U6-artsgRNA2-CCR5-1-6	GACCATGATTACGCCAAGCTTAAAAAAAAGAAGGTGT	37
U6-artsgRNA3-CCR5-1-1	GGAAAGGACGAAACACCGGGGTCTAAAGGACAGAAAATCTGTGCGTG	47
U6-artsgRNA3-CCR5-1-2	GGGTAATTTTTAATTACTTATGGCACACGCACAGATTTTCTGTCCTTTAGA	51
U6-artsgRNA3-CCR5-1-3	GCGTGTGCCATAAGTAATTAAAAATTACCCACCACAGGGTCTAAAGG	47
U6-artsgRNA3-CCR5-1-4	GTGTTCAGGAGAAGGATTCTGTCCTTTAGACCCTGTGGTGGGTAATT	47
U6-artsgRNA3-CCR5-1-5	AGGACAGAATCCTTCTCCTGAACACCTTCTTTTTTTTAAGCTTGGCGTAATC	52
U6-artsgRNA3-CCR5-1-6	GACCATGATTACGCCAAGCTTAAAAAAAAGAAGGTG	36
U6-artsgRNA4-CCR5-1-1	GGAAAGGACGAAACACCGGGGTCGTCTATAGGACGGCGAGTTTTTCAACG	50
U6-artsgRNA4-CCR5-1-2	GTGGCCATTGGCACACCCGTTGAAAAACTCGCCGTCCTATAGAC	44
U6-artsgRNA4-CCR5-1-3	AACGGGTGTGCCAATGGCCACTTTCCAGGTGGCAAAGCCCGTTG	44
U6-artsgRNA4-CCR5-1-4	GTGTTCAGGAGAAGGATTCTGTCCTTTAGACCTCAACGGGCTTTGCCACCTGG	53
U6-artsgRNA4-CCR5-1-5	CTAAAGGACAGAATCCTTCTCCTGAACACCTTCTTTTTTTTAAGCTTGGCGTAATCATG	59
U6-artsgRNA4-CCR5-1-6	GACCATGATTACGCCAAGCTTAAAAAAAAGAAGGTGTT	38
U6-artsgRNA5-CCR5-1-1	GGAAAGGACGAAACACCGGGGTCGTCTATAGGACGGCGAGGACAAC	46
U6-artsgRNA5-CCR5-1-2	GGAAAGAGCACATTGGCACTTCCCGTTGTCCTCGCCGTCCTATAGAC	47
U6-artsgRNA5-CCR5-1-3	GGGAAGTGCCAATGTGCTCTTTCCAAGAGCAAACACCCCGTTGGG	45
U6-artsgRNA5-CCR5-1-4	GTGTTCAGGAGAAGGATTCTGTCCTTTAGACCCAACGGGGTGTTTGCTCTTG	52
U6-artsgRNA5-CCR5-1-5	CTAAAGGACAGAATCCTTCTCCTGAACACCTTCTTTTTTTTAAGCTTGGCGTAATCATG	59
U6-artsgRNA5-CCR5-1-6	GACCATGATTACGCCAAGCTTAAAAAAAAGAAGGTGTT	38
U6-artsgRNA6-CCR5-1-1	GGAAAGGACGAAACACCGGGGTCGTCTATAGGACGGCGAGAATC	44
U6-artsgRNA6-CCR5-1-2	GGTAATTTTTAATTACTTATGGCACACGCACAGATTCTCGCCGTCCTATAGACG	54
U6-artsgRNA6-CCR5-1-3	TGTGCGTGTGCCATAAGTAATTAAAAATTACCCACCACAGGGTCTAAAG	49
U6-artsgRNA6-CCR5-1-4	TGTTCAGGAGAAGGATTCTGTCCTTTAGACCCTGTGGTGGGTAATTTTT	49
U6-artsgRNA6-CCR5-1-5	AAAGGACAGAATCCTTCTCCTGAACACCTTCTTTTTTTTAAGCTTGGCGTAATC	54
U6-artsgRNA6-CCR5-1-6	GACCATGATTACGCCAAGCTTAAAAAAAAGAAGGTGT	37
U6-artsgRNA7-CCR5-1-1	GGAAAGGACGAAACACCGGGGTGACCTATAGGGTCAATGTTTTTCAACGGGTG	53
U6-artsgRNA7-CCR5-1-2	GTGGCCATTGGCACACCCGTTGAAAAACATTGACCCTATAGGT	43
U6-artsgRNA7-CCR5-1-3	ACGGGTGTGCCAATGGCCACTTTCCAGGTGGCAAAGCCCGTTG	43
U6-artsgRNA7-CCR5-1-4	GTGTTCAGGAGAAGGATTCTGTCCTTTAGACCTCAACGGGCTTTGCCACCTGG	53
U6-artsgRNA7-CCR5-1-5	CTAAAGGACAGAATCCTTCTCCTGAACACCTTCTTTTTTTTAAGCTTGGCGTAATCATG	59
U6-artsgRNA7-CCR5-1-6	GACCATGATTACGCCAAGCTTAAAAAAAAGAAGGTGTT	38
U6-artsgRNA8-CCR5-1-1	GGAAAGGACGAAACACCGGGGTGACCTATAGGGTCAATGGACAACGGG	48
U6-artsgRNA8-CCR5-1-2	CTTGGAAAGAGCACATTGGCACTTCCCGTTGTCCATTGACCCTATAGGT	49
U6-artsgRNA8-CCR5-1-3	GGAAGTGCCAATGTGCTCTTTCCAAGAGCAAACACCCCGTTGGGTC	46
U6-artsgRNA8-CCR5-1-4	GGTGTTCAGGAGAAGGATTCTGTCCTTTAGACCCAACGGGGTGTTTGCTCTT	52
U6-artsgRNA8-CCR5-1-5	TAAAGGACAGAATCCTTCTCCTGAACACCTTCTTTTTTTTAAGCTTGGCGTAATCATG	58
U6-artsgRNA8-CCR5-1-6	GACCATGATTACGCCAAGCTTAAAAAAAAGAAGGTGTT	38
U6-artsgRNA9-CCR5-1-1	GGAAAGGACGAAACACCGGGGTGACCTATAGGGTCAATGAATCTGTG	47
U6-artsgRNA9-CCR5-1-2	GGTAATTTTTAATTACTTATGGCACACGCACAGATTCATTGACCCTATAGGTC	53
U6-artsgRNA9-CCR5-1-3	GTGCGTGTGCCATAAGTAATTAAAAATTACCCACCACAGGGTCTAAAG	48
U6-artsgRNA9-CCR5-1-4	GTTCAGGAGAAGGATTCTGTCCTTTAGACCCTGTGGTGGGTAATTTT	47
U6-artsgRNA9-CCR5-1-5	AAAGGACAGAATCCTTCTCCTGAACACCTTCTTTTTTTTAAGCTTGGCGTAATC	54
U6-artsgRNA9-CCR5-1-6	GACCATGATTACGCCAAGCTTAAAAAAAAGAAGGTGT	37
U6-artsgRNA10-CCR5-1-1	GGAAAGGACGAAACACCGGGGTCTAAAGGACAGAATTTTTCAACGGGTGTGCC	53
U6-artsgRNA10-CCR5-1-2	CTGGAAAGTGGCCATTGGCACACCCGTTGAAAAATTCTGTCCTTTA	46
U6-artsgRNA10-CCR5-1-3	GTGTGCCAATGGCCACTTTCCAGGTGGCAAAGCCCGTTGAGCTTC	45
U6-artsgRNA10-CCR5-1-4	GTTCAGGAGAAGGAGTGCCACTTCTTTGAAGCTCAACGGGCTTTGCCAC	49
U6-artsgRNA10-CCR5-1-5	AAGAAGTGGCACTCCTTCTCCTGAACACCTTCTTTTTTTTAAGCTTGGCGTAATCATG	58
U6-artsgRNA10-CCR5-1-6	GACCATGATTACGCCAAGCTTAAAAAAAAGAAGGTGTT	38
U6-artsgRNA11-CCR5-1-1	GGAAAGGACGAAACACCGGGGTCTAAAGGACAGAAGACAACGGGAAG	47
U6-artsgRNA11-CCR5-1-2	CTCTTGGAAAGAGCACATTGGCACTTCCCGTTGTCTTCTGTCCTTTAG	48
U6-artsgRNA11-CCR5-1-3	AGTGCCAATGTGCTCTTTCCAAGAGCAAACACCCCGTTGGCTTC	44
U6-artsgRNA11-CCR5-1-4	CAGGAGAAGGAGTGCCACTTCTTTGAAGCCAACGGGGTGTTTGCT	45
U6-artsgRNA11-CCR5-1-5	AGAAGTGGCACTCCTTCTCCTGAACACCTTCTTTTTTTTAAGCTTGGCGTAATC	54
U6-artsgRNA11-CCR5-1-6	GACCATGATTACGCCAAGCTTAAAAAAAAGAAGGTGT	37
U6-artsgRNA12-CCR5-1-1	GGAAAGGACGAAACACCGGGGTCTAAAGGACAGAAAATCTGTGCGTG	47
U6-artsgRNA12-CCR5-1-2	GGTGGGTAATTTTTAATTACTTATGGCACACGCACAGATTTTCTGTCCTTTAG	53
U6-artsgRNA12-CCR5-1-3	GTGTGCCATAAGTAATTAAAAATTACCCACCACAGGCTTCAAAGAAG	47
U6-artsgRNA12-CCR5-1-4	GTTCAGGAGAAGGAGTGCCACTTCTTTGAAGCCTGTGGTGGGTAA	45
U6-artsgRNA12-CCR5-1-5	AAGTGGCACTCCTTCTCCTGAACACCTTCTTTTTTTTAAGCTTGGCGTAATC	52
U6-artsgRNA12-CCR5-1-6	GACCATGATTACGCCAAGCTTAAAAAAAAGAAGGTG	36
U6-artsgRNA13-CCR5-1-1	GGAAAGGACGAAACACCGGGGTCGTCTATAGGACGGCGAGTTTTTCAACGG	51
U6-artsgRNA13-CCR5-1-2	AGTGGCCATTGGCACACCCGTTGAAAAACTCGCCGTCCTATAGA	44
U6-artsgRNA13-CCR5-1-3	CGGGTGTGCCAATGGCCACTTTCCAGGTGGCAAAGCCCGTTGAGC	45
U6-artsgRNA13-CCR5-1-4	GTTCAGGAGAAGGAGTGCCACTTCTTTGAAGCTCAACGGGCTTTGCCACCT	51
U6-artsgRNA13-CCR5-1-5	AAAGAAGTGGCACTCCTTCTCCTGAACACCTTCTTTTTTTTAAGCTTGGCGTAATCATG	59
U6-artsgRNA13-CCR5-1-6	GACCATGATTACGCCAAGCTTAAAAAAAAGAAGGTGTT	38
U6-artsgRNA14-CCR5-1-1	GGAAAGGACGAAACACCGGGGTCGTCTATAGGACGGCGAGGACAAC	46
U6-artsgRNA14-CCR5-1-2	GGAAAGAGCACATTGGCACTTCCCGTTGTCCTCGCCGTCCTATAGAC	47
U6-artsgRNA14-CCR5-1-3	GGGAAGTGCCAATGTGCTCTTTCCAAGAGCAAACACCCCGTTGGCTTC	48
U6-artsgRNA14-CCR5-1-4	GTTCAGGAGAAGGAGTGCCACTTCTTTGAAGCCAACGGGGTGTTTGCTCTT	51
U6-artsgRNA14-CCR5-1-5	AAAGAAGTGGCACTCCTTCTCCTGAACACCTTCTTTTTTTTAAGCTTGGCGTAATCATG	59
U6-artsgRNA14-CCR5-1-6	GACCATGATTACGCCAAGCTTAAAAAAAAGAAGGTGTT	38
U6-artsgRNA15-CCR5-1-1	GGAAAGGACGAAACACCGGGGTCGTCTATAGGACGGCGAGAATC	44
U6-artsgRNA15-CCR5-1-2	GGTAATTTTTAATTACTTATGGCACACGCACAGATTCTCGCCGTCCTATAGACG	54
U6-artsgRNA15-CCR5-1-3	GTGCGTGTGCCATAAGTAATTAAAAATTACCCACCACAGGCTTCAAAGAA	50
U6-artsgRNA15-CCR5-1-4	CAGGAGAAGGAGTGCCACTTCTTTGAAGCCTGTGGTGGGTAATTT	45
U6-artsgRNA15-CCR5-1-5	AGAAGTGGCACTCCTTCTCCTGAACACCTTCTTTTTTTTAAGCTTGGCGTAATC	54
U6-artsgRNA15-CCR5-1-6	GACCATGATTACGCCAAGCTTAAAAAAAAGAAGGTGT	37
U6-artsgRNA16-CCR5-1-1	GGAAAGGACGAAACACCGGGGTGACCTATAGGGTCAATGTTTTTCAACGGGTG	53
U6-artsgRNA16-CCR5-1-2	AGTGGCCATTGGCACACCCGTTGAAAAACATTGACCCTATAGGT	44
U6-artsgRNA16-CCR5-1-3	CGGGTGTGCCAATGGCCACTTTCCAGGTGGCAAAGCCCGTTGAGC	45
U6-artsgRNA16-CCR5-1-4	GTTCAGGAGAAGGAGTGCCACTTCTTTGAAGCTCAACGGGCTTTGCCACCT	51
U6-artsgRNA16-CCR5-1-5	AAAGAAGTGGCACTCCTTCTCCTGAACACCTTCTTTTTTTTAAGCTTGGCGTAATCATG	59
U6-artsgRNA16-CCR5-1-6	GACCATGATTACGCCAAGCTTAAAAAAAAGAAGGTGTT	38
U6-artsgRNA17-CCR5-1-1	GGAAAGGACGAAACACCGGGGTGACCTATAGGGTCAATGGACAACGGG	48
U6-artsgRNA17-CCR5-1-2	CTTGGAAAGAGCACATTGGCACTTCCCGTTGTCCATTGACCCTATAGGT	49
U6-artsgRNA17-CCR5-1-3	GGAAGTGCCAATGTGCTCTTTCCAAGAGCAAACACCCCGTTGGCTTC	47
U6-artsgRNA17-CCR5-1-4	GTTCAGGAGAAGGAGTGCCACTTCTTTGAAGCCAACGGGGTGTTTGCTCTT	51
U6-artsgRNA17-CCR5-1-5	AAAGAAGTGGCACTCCTTCTCCTGAACACCTTCTTTTTTTTAAGCTTGGCGTAATCATG	59
U6-artsgRNA17-CCR5-1-6	GACCATGATTACGCCAAGCTTAAAAAAAAGAAGGTGTT	38
U6-artsgRNA18-CCR5-1-1	GGAAAGGACGAAACACCGGGGTGACCTATAGGGTCAATGAATCTGTGC	48
U6-artsgRNA18-CCR5-1-2	GGTAATTTTTAATTACTTATGGCACACGCACAGATTCATTGACCCTATAGGTC	53
U6-artsgRNA18-CCR5-1-3	GTGCGTGTGCCATAAGTAATTAAAAATTACCCACCACAGGCTTCAAAGA	49
U6-artsgRNA18-CCR5-1-4	CAGGAGAAGGAGTGCCACTTCTTTGAAGCCTGTGGTGGGTAATTT	45
U6-artsgRNA18-CCR5-1-5	AGAAGTGGCACTCCTTCTCCTGAACACCTTCTTTTTTTTAAGCTTGGCGTAATC	54
U6-artsgRNA18-CCR5-1-6	GACCATGATTACGCCAAGCTTAAAAAAAAGAAGGTGT	37
U6-artsgRNA19-CCR5-1-1	GGAAAGGACGAAACACCGGGGTCTAAAGGACAGAATTTTTCAACGGGTGTG	51
U6-artsgRNA19-CCR5-1-2	CTGGAAAGTGGCCATTGGCACACCCGTTGAAAAATTCTGTCCTTTA	46
U6-artsgRNA19-CCR5-1-3	TGTGCCAATGGCCACTTTCCAGGTGGCAAAGCCCGTTGAGATTATCTATG	50
U6-artsgRNA19-CCR5-1-4	CAGGAGAAGGAGTGCCAATCATCATAGATAATCTCAACGGGCTTTGCC	48
U6-artsgRNA19-CCR5-1-5	TGATGATTGGCACTCCTTCTCCTGAACACCTTCTTTTTTTTAAGCTTGGCGTAATC	56
U6-artsgRNA19-CCR5-1-6	GACCATGATTACGCCAAGCTTAAAAAAAAGAAGGTGTT	38
U6-artsgRNA20-CCR5-1-1	GGAAAGGACGAAACACCGGGGTCTAAAGGACAGAAGACAACGGGAAGTG	49
U6-artsgRNA20-CCR5-1-2	CTCTTGGAAAGAGCACATTGGCACTTCCCGTTGTCTTCTGTCCTTTA	47
U6-artsgRNA20-CCR5-1-3	GTGCCAATGTGCTCTTTCCAAGAGCAAACACCCCGTTGGATTATCTATG	49
U6-artsgRNA20-CCR5-1-4	CAGGAGAAGGAGTGCCAATCATCATAGATAATCCAACGGGGTGTTTGC	48
U6-artsgRNA20-CCR5-1-5	TGATGATTGGCACTCCTTCTCCTGAACACCTTCTTTTTTTTAAGCTTGGCGTAATC	56
U6-artsgRNA20-CCR5-1-6	GACCATGATTACGCCAAGCTTAAAAAAAAGAAGGTGTT	38
U6-artsgRNA21-CCR5-1-1	GGAAAGGACGAAACACCGGGGTCTAAAGGACAGAAAATCTGTGCGTG	47
U6-artsgRNA21-CCR5-1-2	GGTGGGTAATTTTTAATTACTTATGGCACACGCACAGATTTTCTGTCCTTTAG	53
U6-artsgRNA21-CCR5-1-3	GTGTGCCATAAGTAATTAAAAATTACCCACCACAGGATTATCTATGATG	49
U6-artsgRNA21-CCR5-1-4	GTTCAGGAGAAGGAGTGCCAATCATCATAGATAATCCTGTGGTGGGTA	48
U6-artsgRNA21-CCR5-1-5	ATGATTGGCACTCCTTCTCCTGAACACCTTCTTTTTTTTAAGCTTGGCGTAATC	54
U6-artsgRNA21-CCR5-1-6	GACCATGATTACGCCAAGCTTAAAAAAAAGAAGGTGT	37
U6-artsgRNA22-CCR5-1-1	GGAAAGGACGAAACACCGGGGTCGTCTATAGGACGGCGAGTTTTTCAACGG	51
U6-artsgRNA22-CCR5-1-2	AGTGGCCATTGGCACACCCGTTGAAAAACTCGCCGTCCTATAGA	44
U6-artsgRNA22-CCR5-1-3	CGGGTGTGCCAATGGCCACTTTCCAGGTGGCAAAGCCCGTTGAGATTATC	50
U6-artsgRNA22-CCR5-1-4	GTTCAGGAGAAGGAGTGCCAATCATCATAGATAATCTCAACGGGCTTTGCCACC	54
U6-artsgRNA22-CCR5-1-5	TATGATGATTGGCACTCCTTCTCCTGAACACCTTCTTTTTTTTAAGCTTGGCGTAATC	58
U6-artsgRNA22-CCR5-1-6	GACCATGATTACGCCAAGCTTAAAAAAAAGAAGGTGTTC	39
U6-artsgRNA23-CCR5-1-1	GGAAAGGACGAAACACCGGGGTCGTCTATAGGACGGCGAGGACAACG	47
U6-artsgRNA23-CCR5-1-2	CTCTTGGAAAGAGCACATTGGCACTTCCCGTTGTCCTCGCCGTCCTATAGA	51
U6-artsgRNA23-CCR5-1-3	GAAGTGCCAATGTGCTCTTTCCAAGAGCAAACACCCCGTTGGATTATCTATG	52
U6-artsgRNA23-CCR5-1-4	GTTCAGGAGAAGGAGTGCCAATCATCATAGATAATCCAACGGGGTGTTTGCTC	53
U6-artsgRNA23-CCR5-1-5	TATGATGATTGGCACTCCTTCTCCTGAACACCTTCTTTTTTTTAAGCTTGGCGTAATC	58
U6-artsgRNA23-CCR5-1-6	GACCATGATTACGCCAAGCTTAAAAAAAAGAAGGTGTTC	39
U6-artsgRNA24-CCR5-1-1	GGAAAGGACGAAACACCGGGGTCGTCTATAGGACGGCGAGAATCTG	46
U6-artsgRNA24-CCR5-1-2	GGGTAATTTTTAATTACTTATGGCACACGCACAGATTCTCGCCGTCCTATAGAC	54
U6-artsgRNA24-CCR5-1-3	TGCGTGTGCCATAAGTAATTAAAAATTACCCACCACAGGATTATCTATGATG	52
U6-artsgRNA24-CCR5-1-4	CAGGAGAAGGAGTGCCAATCATCATAGATAATCCTGTGGTGGGTAATT	48
U6-artsgRNA24-CCR5-1-5	TGATGATTGGCACTCCTTCTCCTGAACACCTTCTTTTTTTTAAGCTTGGCGTAATC	56
U6-artsgRNA24-CCR5-1-6	GACCATGATTACGCCAAGCTTAAAAAAAAGAAGGTGTT	38
U6-artsgRNA25-CCR5-1-1	GGAAAGGACGAAACACCGGGGTGACCTATAGGGTCAATGTTTTTCAACGGGTG	53
U6-artsgRNA25-CCR5-1-2	GAAAGTGGCCATTGGCACACCCGTTGAAAAACATTGACCCTATAGG	46
U6-artsgRNA25-CCR5-1-3	GGGTGTGCCAATGGCCACTTTCCAGGTGGCAAAGCCCGTTGAGATTATC	49
U6-artsgRNA25-CCR5-1-4	GTTCAGGAGAAGGAGTGCCAATCATCATAGATAATCTCAACGGGCTTTGCCACC	54
U6-artsgRNA25-CCR5-1-5	TATGATGATTGGCACTCCTTCTCCTGAACACCTTCTTTTTTTTAAGCTTGGCGTAATC	58
U6-artsgRNA25-CCR5-1-6	GACCATGATTACGCCAAGCTTAAAAAAAAGAAGGTGTTC	39
U6-artsgRNA26-CCR5-1-1	GGAAAGGACGAAACACCGGGGTGACCTATAGGGTCAATGGACAACGGG	48
U6-artsgRNA26-CCR5-1-2	GCTCTTGGAAAGAGCACATTGGCACTTCCCGTTGTCCATTGACCCTATAGG	51
U6-artsgRNA26-CCR5-1-3	AAGTGCCAATGTGCTCTTTCCAAGAGCAAACACCCCGTTGGATTATCTATGATG	54
U6-artsgRNA26-CCR5-1-4	GTTCAGGAGAAGGAGTGCCAATCATCATAGATAATCCAACGGGGTGTTTGCT	52
U6-artsgRNA26-CCR5-1-5	ATGATGATTGGCACTCCTTCTCCTGAACACCTTCTTTTTTTTAAGCTTGGCGTAATC	57
U6-artsgRNA26-CCR5-1-6	GACCATGATTACGCCAAGCTTAAAAAAAAGAAGGTGTTC	39
U6-artsgRNA27-CCR5-1-1	GGAAAGGACGAAACACCGGGGTGACCTATAGGGTCAATGAATCTGTGCG	49
U6-artsgRNA27-CCR5-1-2	GGGTAATTTTTAATTACTTATGGCACACGCACAGATTCATTGACCCTATAGGT	53
U6-artsgRNA27-CCR5-1-3	GCGTGTGCCATAAGTAATTAAAAATTACCCACCACAGGATTATCTATGATG	51
U6-artsgRNA27-CCR5-1-4	CAGGAGAAGGAGTGCCAATCATCATAGATAATCCTGTGGTGGGTAAT	47
U6-artsgRNA27-CCR5-1-5	TGATGATTGGCACTCCTTCTCCTGAACACCTTCTTTTTTTTAAGCTTGGCGTAATC	56
U6-artsgRNA27-CCR5-1-6	GACCATGATTACGCCAAGCTTAAAAAAAAGAAGGTGTT	38
U6-artsgRNA28-CCR5-1-1	GGAAAGGACGAAACACCGGGGTCTAAAGGACAGAACAACGGGATGTGC	48
U6-artsgRNA28-CCR5-1-2	CTCCTGGAAAGAGTGCATTGGCACATCCCGTTGTTCTGTCCTTTAG	46
U6-artsgRNA28-CCR5-1-3	GTGCCAATGCACTCTTTCCAGGAGTGAACACCCCGTTGACTTCAAGC	47
U6-artsgRNA28-CCR5-1-4	CAGGAGAAGGAGTGCCACTTCGCTTGAAGTCAACGGGGTGTTCAC	45
U6-artsgRNA28-CCR5-1-5	CGAAGTGGCACTCCTTCTCCTGAACACCTTCTTTTTTTTAAGCTTGGCGTAATCATG	57
U6-artsgRNA28-CCR5-1-6	GACCATGATTACGCCAAGCTTAAAAAAAAGAAGGTGT	37
U6-artsgRNA29-CCR5-1-1	GGAAAGGACGAAACACCGGGGTCGTCTATAGGACGGCGAGCAACG	45
U6-artsgRNA29-CCR5-1-2	CCTGGAAAGAGTGCATTGGCACATCCCGTTGCTCGCCGTCCTATAGAC	48
U6-artsgRNA29-CCR5-1-3	GATGTGCCAATGCACTCTTTCCAGGAGTGAACACCCCGTTGACTTC	46
U6-artsgRNA29-CCR5-1-4	GGAGAAGGAGTGCCACTTCGCTTGAAGTCAACGGGGTGTTCACTCC	46
U6-artsgRNA29-CCR5-1-5	AGCGAAGTGGCACTCCTTCTCCTGAACACCTTCTTTTTTTTAAGCTTGGCGTAATCATG	59
U6-artsgRNA29-CCR5-1-6	GACCATGATTACGCCAAGCTTAAAAAAAAGAAGGTGTT	38
U6-artsgRNA30-CCR5-1-1	GGAAAGGACGAAACACCGGGGAATTGCCGATCTATAGGACGGCAGATTTTTTTC	54
U6-artsgRNA30-CCR5-1-2	GGCCATTGGCACACCCGTTGAAAAAAATCTGCCGTCCTATAGATCGGC	48
U6-artsgRNA30-CCR5-1-3	TTTCAACGGGTGTGCCAATGGCCACTTTCCAGGTGGCAAAGCCCGTTG	48
U6-artsgRNA30-CCR5-1-4	GAGAAGGAGTGCCACTTCGCTTGAAGTTCAACGGGCTTTGCCACCTGGAAA	51
U6-artsgRNA30-CCR5-1-5	TTCAAGCGAAGTGGCACTCCTTCTCCTGAACACCTTCTTTTTTTTAAGCTTGGCGTAAT	59
U6-artsgRNA30-CCR5-1-6	GACCATGATTACGCCAAGCTTAAAAAAAAGAAGGTGTTCA	40
U6-artsgRNA31-CCR5-1-1	GGAAAGGACGAAACACCGGGGAATTGCCGATCTATAGGACGGCAGATTG	49
U6-artsgRNA31-CCR5-1-2	GAGCACATTGGCACTTCCCGTTGTCAATCTGCCGTCCTATAGATCGGC	48
U6-artsgRNA31-CCR5-1-3	CAACGGGAAGTGCCAATGTGCTCTTTCCAAGAGCAAACACCCCGTTGAC	49
U6-artsgRNA31-CCR5-1-4	GAGAAGGAGTGCCACTTCGCTTGAAGTCAACGGGGTGTTTGCTCTTGGA	49
U6-artsgRNA31-CCR5-1-5	TCAAGCGAAGTGGCACTCCTTCTCCTGAACACCTTCTTTTTTTTAAGCTTGGCGTAATC	59
U6-artsgRNA31-CCR5-1-6	GACCATGATTACGCCAAGCTTAAAAAAAAGAAGGTGTTCA	40
U6-artsgRNA32-CCR5-1-1	GGAAAGGACGAAACACCGGGGAATTGCCGATCTATAGGACGGCAGATTC	49
U6-artsgRNA32-CCR5-1-2	GAAAGAGTGCATTGGCACATCCCGTTGAATCTGCCGTCCTATAGATCGGCA	51
U6-artsgRNA32-CCR5-1-3	AACGGGATGTGCCAATGCACTCTTTCCAGGAGTGAACACCCCGTTG	46
U6-artsgRNA32-CCR5-1-4	GAGAAGGAGTGCCACTTCGCTTGAAGTCAACGGGGTGTTCACTCCTGG	48
U6-artsgRNA32-CCR5-1-5	CAAGCGAAGTGGCACTCCTTCTCCTGAACACCTTCTTTTTTTTAAGCTTGGCGTAATC	58
U6-artsgRNA32-CCR5-1-6	GACCATGATTACGCCAAGCTTAAAAAAAAGAAGGTGTTC	39
U6-artsgRNA33-CCR5-1-1	GGAAAGGACGAAACACCGGGGTCTAAAGGACAGAACAACGGGATGTGC	48
U6-artsgRNA33-CCR5-1-2	CTCCTGGAAAGAGTGCATTGGCACATCCCGTTGTTCTGTCCTTTAG	46
U6-artsgRNA33-CCR5-1-3	GTGCCAATGCACTCTTTCCAGGAGTGAACACCCCGTTGGCTTCAAAG	47
U6-artsgRNA33-CCR5-1-4	GTTCAGGAGAAGGAGTGCCACTTCTTTGAAGCCAACGGGGTGTTCACT	48
U6-artsgRNA33-CCR5-1-5	AGAAGTGGCACTCCTTCTCCTGAACACCTTCTTTTTTTTAAGCTTGGCGTAATCATG	57
U6-artsgRNA33-CCR5-1-6	GACCATGATTACGCCAAGCTTAAAAAAAAGAAGGTGT	37
U6-artsgRNA34-CCR5-1-1	GGAAAGGACGAAACACCGGGGTCGTCTATAGGACGGCGAGCAACG	45
U6-artsgRNA34-CCR5-1-2	CCTGGAAAGAGTGCATTGGCACATCCCGTTGCTCGCCGTCCTATAGAC	48
U6-artsgRNA34-CCR5-1-3	GATGTGCCAATGCACTCTTTCCAGGAGTGAACACCCCGTTGGC	43
U6-artsgRNA34-CCR5-1-4	GTTCAGGAGAAGGAGTGCCACTTCTTTGAAGCCAACGGGGTGTTCACTCC	50
U6-artsgRNA34-CCR5-1-5	AAAGAAGTGGCACTCCTTCTCCTGAACACCTTCTTTTTTTTAAGCTTGGCGTAATCATG	59
U6-artsgRNA34-CCR5-1-6	GACCATGATTACGCCAAGCTTAAAAAAAAGAAGGTGTT	38
U6-artsgRNA35-CCR5-1-1	GGAAAGGACGAAACACCGGGGAATTGCCGATCTATAGGACGGCAGATTTTTTTC	54
U6-artsgRNA35-CCR5-1-2	GGCCATTGGCACACCCGTTGAAAAAAATCTGCCGTCCTATAGATCGGC	48
U6-artsgRNA35-CCR5-1-3	TTTCAACGGGTGTGCCAATGGCCACTTTCCAGGTGGCAAAGCCCGTTG	48
U6-artsgRNA35-CCR5-1-4	GGAGAAGGAGTGCCACTTCTTTGAAGCTCAACGGGCTTTGCCACCTGGAAA	51
U6-artsgRNA35-CCR5-1-5	CTTCAAAGAAGTGGCACTCCTTCTCCTGAACACCTTCTTTTTTTTAAGCTTGGCGTAAT	59
U6-artsgRNA35-CCR5-1-6	GACCATGATTACGCCAAGCTTAAAAAAAAGAAGGTGTTCA	40
U6-artsgRNA36-CCR5-1-1	GGAAAGGACGAAACACCGGGGAATTGCCGATCTATAGGACGGCAGATTG	49
U6-artsgRNA36-CCR5-1-2	GAGCACATTGGCACTTCCCGTTGTCAATCTGCCGTCCTATAGATCGGC	48
U6-artsgRNA36-CCR5-1-3	CAACGGGAAGTGCCAATGTGCTCTTTCCAAGAGCAAACACCCCGTTGG	48
U6-artsgRNA36-CCR5-1-4	CAGGAGAAGGAGTGCCACTTCTTTGAAGCCAACGGGGTGTTTGCTCTTGGA	51
U6-artsgRNA36-CCR5-1-5	TCAAAGAAGTGGCACTCCTTCTCCTGAACACCTTCTTTTTTTTAAGCTTGGCGTAATC	58
U6-artsgRNA36-CCR5-1-6	GACCATGATTACGCCAAGCTTAAAAAAAAGAAGGTGTTC	39
U6-artsgRNA37-CCR5-1-1	GGAAAGGACGAAACACCGGGGAATTGCCGATCTATAGGACGGCAGATTC	49
U6-artsgRNA37-CCR5-1-2	GAGTGCATTGGCACATCCCGTTGAATCTGCCGTCCTATAGATCGGCA	47
U6-artsgRNA37-CCR5-1-3	CAACGGGATGTGCCAATGCACTCTTTCCAGGAGTGAACACCCCGTTG	47
U6-artsgRNA37-CCR5-1-4	CAGGAGAAGGAGTGCCACTTCTTTGAAGCCAACGGGGTGTTCACTCCTGGA	51
U6-artsgRNA37-CCR5-1-5	TCAAAGAAGTGGCACTCCTTCTCCTGAACACCTTCTTTTTTTTAAGCTTGGCGTAATC	58
U6-artsgRNA37-CCR5-1-6	GACCATGATTACGCCAAGCTTAAAAAAAAGAAGGTGTTC	39
U6-artsgRNA13-CCR5-2-1	GGAAAGGACGAAACACCGGGGTCGTCTATAGGACGGCGAGTTTTTCAACGG	51
U6-artsgRNA13-CCR5-2-2	AGTGGCCATTGGCACACCCGTTGAAAAACTCGCCGTCCTATAGA	44
U6-artsgRNA13-CCR5-2-3	CGGGTGTGCCAATGGCCACTTTCCAGGTGGCAAAGCCCGTTGAGC	45
U6-artsgRNA13-CCR5-2-4	GCAATTATTCAGGCCAAAGTGCCACTTCTTTGAAGCTCAACGGGCTTTGCCACCT	55
U6-artsgRNA13-CCR5-2-5	AAAGAAGTGGCACTTTGGCCTGAATAATTGCAGTTTTTTTTAAGCTTGGCGTAATCATG	59
U6-artsgRNA13-CCR5-2-6	GACCATGATTACGCCAAGCTTAAAAAAAACTGCAATTA	38
U6-artsgRNA13-DNMT1-1	GGAAAGGACGAAACACCGGGGTCGTCTATAGGACGGCGAGTTTTTCAACGG	51
U6-artsgRNA13-DNMT1-2	AGTGGCCATTGGCACACCCGTTGAAAAACTCGCCGTCCTATAGA	44
U6-artsgRNA13-DNMT1-3	CGGGTGTGCCAATGGCCACTTTCCAGGTGGCAAAGCCCGTTGAGC	45
U6-artsgRNA13-DNMT1-4	CTTTATTTTAGCTGAAGGGGTGCCACTTCTTTGAAGCTCAACGGGCTTTGCCACCT	56
U6-artsgRNA13-DNMT1-5	AAAGAAGTGGCACCCCTTCAGCTAAAATAAAGGTTTTTTTTAAGCTTGGCGTAATCATG	59
U6-artsgRNA13-DNMT1-6	GACCATGATTACGCCAAGCTTAAAAAAAACCTTTATTT	38
U6-artsgRNA13-RNF2-1	GGAAAGGACGAAACACCGGGGTCGTCTATAGGACGGCGAGTTTTTCAACGG	51
U6-artsgRNA13-RNF2-2	AGTGGCCATTGGCACACCCGTTGAAAAACTCGCCGTCCTATAGA	44
U6-artsgRNA13-RNF2-3	CGGGTGTGCCAATGGCCACTTTCCAGGTGGCAAAGCCCGTTGAGC	45
U6-artsgRNA13-RNF2-4	GAAGAACACCATGACTAGTGCCACTTCTTTGAAGCTCAACGGGCTTTGCCACCT	54
U6-artsgRNA13-RNF2-5	AAAGAAGTGGCACTAGTCATGGTGTTCTTCAACTTTTTTTTAAGCTTGGCGTAATCATG	59
U6-artsgRNA13-RNF2-6	GACCATGATTACGCCAAGCTTAAAAAAAAGTTGAAGAA	38
U6-artsgRNA13-Target5-1	GGAAAGGACGAAACACCGGGGTCGTCTATAGGACGGCGAGTTTTTCAACGG	51
U6-artsgRNA13-Target5-2	AGTGGCCATTGGCACACCCGTTGAAAAACTCGCCGTCCTATAGA	44
U6-artsgRNA13-Target5-3	CGGGTGTGCCAATGGCCACTTTCCAGGTGGCAAAGCCCGTTGAGC	45
U6-artsgRNA13-Target5-4	GGTCTTGAGAGCGTGCCACTTCTTTGAAGCTCAACGGGCTTTGCCACCT	49
U6-artsgRNA13-Target5-5	AAAGAAGTGGCACGCTCTCAAGACCCACAATCCTTTTTTTTAAGCTTGGCGTAATC	56
U6-artsgRNA13-Target5-6	GACCATGATTACGCCAAGCTTAAAAAAAAGGATTGTGG	38
